# Supplementary material for: Interleukin-9 production by type 2 innate lymphoid cells induces Paneth cell metaplasia and small intestinal remodeling
Source: Nat Commun. 2023 Dec 2;14:7963. doi: 10.1038/s41467-023-43248-5 (PMC10693577; doi:10.1038/s41467-023-43248-5)
Supplement: Supplementary file 4 — Supplementary Data 1 [file 41467_2023_43248_MOESM4_ESM.xlsx]

## Sheet: Sheet1
SUPPLEMENTARY DATA 1: FOLD CHANGE METABOLITES IN THE ILEUM OF CML MICE
									CML_ISOTYPE
Super Pathway	Sub Pathway	Biochemical Name	Platform	Comp ID	KEGG	HMDB	PUBCHEM	X	FVB_SYN	p-value	q-value
									Fold change
Amino Acid	Histidine Metabolism	histamine	LC/MS pos early	1574	C00388	HMDB0000870	774		144.53	1.174e-08	2.1232e-08
Lipid	Phospholipid Metabolism	glycerophosphoserine*	LC/MS pos early	57404			3081457		62.32	5e-05	6.3e-14
Amino Acid	Tyrosine Metabolism	p-cresol glucuronide*	LC/MS neg	48841		HMDB0011686	154035		60.5	0.0007	0.0002
Lipid	Phospholipid Metabolism	glycerophosphoinositol*	LC/MS polar	47155			167572		45.96	3e-15	1.89e-13
Nucleotide	Pyrimidine Metabolism, Orotate containing	dihydroorotate	LC/MS polar	601	C00337	HMDB03349	648		42.87	1.5589e-09	4.1989e-09
Lipid	Lysoplasmalogen	1-(1-enyl-palmitoyl)-GPC (P-16:0)*	LC/MS neg	52474		HMDB0010407	10917802		19.75	1.293e-09	3.6848e-09
Lipid	Long Chain Polyunsaturated Fatty Acid (n3 and n6)	mead acid (20:3n9)	LC/MS neg	35174		HMDB0010378	5312531		19.21	3.6427e-07	3.811e-07
Amino Acid	Histidine Metabolism	1-methyl-4-imidazoleacetate	LC/MS pos early	32350	C05828	HMDB0002820	75810		18.36	1.4181e-11	9.4943e-11
Peptide	Dipeptide	valylglycine	LC/MS pos early	40475		HMDB0029127	136487		14.52	4.8274e-06	3.1038e-06
Amino Acid	Histidine Metabolism	1-methylhistamine	LC/MS pos early	43831	C05127	HMDB0000898	3614		13.32	5.4336e-10	2.3719e-09
Lipid	Phospholipid Metabolism	trimethylamine N-oxide	LC/MS pos early	40406	C01104	HMDB0000925	1145		13.23	1.4548e-10	8.0074e-10
Lipid	Fatty Acid Metabolism (Acyl Choline)	docosahexaenoylcholine	LC/MS pos late	53263					12.06	4.9282e-06	3.1509e-06
Lipid	Corticosteroids	corticosterone	LC/MS neg	5983	C02140	HMDB0001547	5753		12.05	1.5617e-05	8.3772e-06
Peptide	Acetylated Peptides	phenylacetylglycine	LC/MS neg	33945	C05598	HMDB0000821	68144		11.22	5.4698e-06	3.4622e-06
Lipid	Fatty Acid, Monohydroxy	3-hydroxystearate	LC/MS neg	52938		HMDB10737	5282907		10.27	1.0516e-06	8.7009e-07
Amino Acid	Tryptophan Metabolism	serotonin	LC/MS pos early	2342	C00780	HMDB0000259	5202		9.98	1.0644e-08	1.9815e-08
Lipid	Fatty Acid Metabolism (Acyl Choline)	stearoylcholine*	LC/MS pos late	57464			90111		9.51	5.2877e-09	1.1156e-08
Amino Acid	Tyrosine Metabolism	phenol sulfate	LC/MS neg	32553	C02180	HMDB0060015	74426		9.06	2.537e-06	1.8564e-06
Amino Acid	Tyrosine Metabolism	phenol glucuronide	LC/MS neg	52747		HMDB0060014	87235		8.98	3.715e-05	1.768e-05
Lipid	Long Chain Monounsaturated Fatty Acid	erucate (22:1n9)	LC/MS neg	1552	C08316	HMDB0002068	8216;5281116		8.96	2.5815e-06	1.8575e-06
Lipid	Fatty Acid Metabolism (Acyl Carnitine, Polyunsaturated)	linolenoylcarnitine (C18:3)*	LC/MS pos late	57511					8.15	8.7546e-07	7.438e-07
Lipid	Long Chain Polyunsaturated Fatty Acid (n3 and n6)	docosadienoate (22:2n6)	LC/MS neg	32415	C16533	HMDB0061714	5282807		8.01	4.223e-07	4.2429e-07
Peptide	Dipeptide	isoleucylglycine	LC/MS neg	40008		HMDB0028907	342532		7.9	7.7166e-08	1.0071e-07
Peptide	Acetylated Peptides	phenylacetylcarnitine	LC/MS pos early	48425			101724840		7.8	0.0007	0.0002
Lipid	Eicosanoid	12-HETE	LC/MS neg	37536	C14777	HMDB0006111	5283155		7.62	6.0884e-09	1.2431e-08
Lipid	Lysoplasmalogen	1-(1-enyl-oleoyl)-GPE (P-18:1)*	LC/MS pos late	44621					7.61	1.2859e-06	1.0368e-06
Lipid	Lysoplasmalogen	1-(1-enyl-stearoyl)-GPE (P-18:0)*	LC/MS pos late	39271					7.03	2.5824e-06	1.8575e-06
Lipid	Lysoplasmalogen	1-(1-enyl-palmitoyl)-GPE (P-16:0)*	LC/MS pos late	39270		HMDB0011152			6.77	1.5995e-06	1.2499e-06
Lipid	Fatty Acid Metabolism (Acyl Carnitine, Polyunsaturated)	docosapentaenoylcarnitine (C22:5n3)*	LC/MS pos late	57529			71464594		6.7	1.8233e-08	3.037e-08
Lipid	Sphingomyelins	sphingomyelin (d18:2/24:2)*	LC/MS pos late	57479					6.61	8.954e-12	7.5566e-11
Nucleotide	Pyrimidine Metabolism, Uracil containing	uridine-2',3'-cyclic monophosphate	LC/MS neg	37137	C02355	HMDB0011640	439715		6.58	2.5555e-07	2.7651e-07
Lipid	Fatty Acid Metabolism (Acyl Choline)	palmitoylcholine	LC/MS pos late	52944		HMDB0240592	151731		6.48	5.6285e-09	1.1681e-08
Peptide	Dipeptide	valylglutamine	LC/MS pos early	42079		HMDB0029125	5253209		6.44	2.3733e-08	3.8518e-08
Cofactors and Vitamins	Tetrahydrobiopterin Metabolism	dihydrobiopterin	LC/MS pos early	35129	C00268	HMDB0000038	135402011		6.32	2.6796e-11	1.6153e-10
Xenobiotics	Benzoate Metabolism	p-cresol sulfate	LC/MS neg	36103		HMDB0011635	4615423		6.23	0.0069	0.0017
Lipid	Fatty Acid Metabolism (Acyl Carnitine, Polyunsaturated)	linoleoylcarnitine (C18:2)*	LC/MS pos late	46223		HMDB0006469	6450015		6.11	9.9002e-08	1.2194e-07
Lipid	Hexosylceramides (HCER)	glycosyl-N-nervonoyl-sphingosine (d18:1/24:1)*	LC/MS pos late	57369		HMDB0010712 HMDB0004975	53480656;20057357		5.91	3.6512e-08	5.7063e-08
Lipid	Sphingomyelins	sphingomyelin (d18:2/14:0, d18:1/14:1)*	LC/MS pos late	47154					5.72	7.5641e-06	4.5774e-06
Lipid	Docosanoid	14-HDoHE/17-HDoHE	LC/MS neg	53034		HMDB0010213 HMDB0060044	11566378;6439179		5.67	1.1744e-09	3.6848e-09
Peptide	Dipeptide	tyrosylglycine	LC/MS neg	41375		HMDB0029105	7021854		5.63	1.2942e-07	1.5169e-07
Amino Acid	Tryptophan Metabolism	3-indoxyl sulfate	LC/MS neg	27672		HMDB0000682	10258		5.62	1.8314e-05	9.5409e-06
Lipid	Fatty Acid Metabolism (Acyl Carnitine, Monounsaturated)	myristoleoylcarnitine (C14:1)*	LC/MS pos late	48182		HMDB0240588	129691961		5.46	2.3324e-07	2.5675e-07
Carbohydrate	Glycogen Metabolism	maltose	LC/MS polar	15586	C00208	HMDB0000163	10991489		5.46	0.0002	6.818e-05
Lipid	Fatty Acid Metabolism (Acyl Carnitine, Monounsaturated)	palmitoleoylcarnitine (C16:1)*	LC/MS pos late	53223			71464547		5.44	1.2306e-05	6.803e-06
Lipid	Fatty Acid Metabolism (Acyl Carnitine, Monounsaturated)	oleoylcarnitine (C18:1)	LC/MS pos late	35160		HMDB0005065	6441392		5.44	2.0932e-07	2.3449e-07
Peptide	Dipeptide	phenylalanylglycine	LC/MS pos early	41370		HMDB0028995	6992304		5.42	3.859e-06	2.6264e-06
Lipid	Diacylglycerol	linoleoyl-docosahexaenoyl-glycerol (18:2/22:6) [1]*	LC/MS pos late	54949		HMDB0007266	9543899		5.32	0.0014	0.0004
Amino Acid	Urea cycle; Arginine and Proline Metabolism	N-methylproline	LC/MS pos early	37431		HMDB0094696	643474		5.27	4.1203e-06	2.7744e-06
Lipid	Fatty Acid Metabolism (Acyl Carnitine, Polyunsaturated)	dihomo-linoleoylcarnitine (C20:2)*	LC/MS pos late	57520					5.23	2e-09	5.1669e-09
Peptide	Dipeptide	leucylglycine	LC/MS pos early	40045		HMDB0028929	79070		5.16	2.2386e-08	3.6804e-08
Lipid	Fatty Acid Metabolism (Acyl Carnitine, Monounsaturated)	erucoylcarnitine (C22:1)*	LC/MS pos late	57525					5.16	1.2208e-08	2.1767e-08
Amino Acid	Polyamine Metabolism	putrescine	LC/MS pos early	1408	C00134	HMDB0001414	1045		5.15	4.2306e-06	2.8337e-06
Lipid	Phospholipid Metabolism	glycerophosphoethanolamine	LC/MS pos early	37455	C01233	HMDB0000114	123874		5.12	2.857e-12	3.2879e-11
Nucleotide	Pyrimidine Metabolism, Cytidine containing	cytidine 2',3'-cyclic monophosphate	LC/MS neg	37465	C02354	HMDB0011691	23421172		4.79	0.0001	4.9892e-05
Nucleotide	Dinucleotide	(3'-5')-uridylylcytidine*	LC/MS neg	62398			145459103		4.54	9.3442e-05	3.969e-05
Lipid	Fatty Acid, Dicarboxylate	2-hydroxyadipate	LC/MS polar	31934	C02360	HMDB0000321	193530		4.5	7.9188e-05	3.4214e-05
Lipid	Long Chain Saturated Fatty Acid	arachidate (20:0)	LC/MS neg	1118	C06425	HMDB0002212	10467		4.44	1.6472e-05	8.6885e-06
Lipid	Eicosanoid	5-HETE	LC/MS neg	37372	C04805	HMDB0011134	5280733		4.43	2.3915e-07	2.6099e-07
Cofactors and Vitamins	Tetrahydrobiopterin Metabolism	biopterin	LC/MS neg	12358	C06313	HMDB0000468	445040		4.42	3.0155e-10	1.4138e-09
Lipid	Fatty Acid Metabolism (Acyl Carnitine, Medium Chain)	laurylcarnitine (C12)	LC/MS pos late	34534		HMDB000225	168381		4.39	9.9218e-08	1.2194e-07
Lipid	Sphingomyelins	sphingomyelin (d18:1/22:2, d18:2/22:1, d16:1/24:2)*	LC/MS pos late	57477					4.36	7.999e-12	7.2327e-11
Peptide	Dipeptide	leucylglutamine*	LC/MS pos early	48189		HMDB0028927	4305457		4.32	2.4766e-09	6.0292e-09
Lipid	Fatty Acid Metabolism (Acyl Carnitine, Polyunsaturated)	adrenoylcarnitine (C22:4)*	LC/MS pos late	57528					4.21	4.458e-07	4.4437e-07
Lipid	Fatty Acid Metabolism (Acyl Carnitine, Monounsaturated)	cis-4-decenoylcarnitine (C10:1)	LC/MS pos late	38178		HMDB0013205	57357170		4.18	5.7719e-05	2.5911e-05
Peptide	Dipeptide	threonylphenylalanine	LC/MS neg	31530		HMDB0029068	7010580		4.16	8.0615e-06	4.7991e-06
Peptide	Dipeptide	tryptophylglycine	LC/MS neg	43028		HMDB0029083	263471		4.15	6.9646e-06	4.2799e-06
Lipid	Fatty Acid Metabolism (Acyl Carnitine, Polyunsaturated)	docosadienoylcarnitine (C22:2)*	LC/MS pos late	57526			71464511		4.13	8.4663e-07	7.2417e-07
Peptide	Dipeptide	valylleucine	LC/MS neg	39994		HMDB0029131	352039		4.12	1.4238e-05	7.769e-06
Lipid	Sterol	lanosterol	LC/MS pos late	1128	C08624 C01724	HMDB0001251	246983		4.08	0.0002	9.2708e-05
Lipid	Fatty Acid, Monohydroxy	2-hydroxystearate	LC/MS neg	17945	C03045 C03042	HMDB0062549	69417;439885;439887		4.05	7.8302e-07	6.7966e-07
Amino Acid	Methionine, Cysteine, SAM and Taurine Metabolism	methionine sulfone	LC/MS pos early	44878		HMDB0062174	69961		3.98	9.8979e-06	5.6441e-06
Nucleotide	Pyrimidine Metabolism, Uracil containing	3-ureidopropionate	LC/MS pos early	3155	C02642	HMDB0000026	111		3.94	2.017e-05	1.0422e-05
Peptide	Acetylated Peptides	phenylacetyltaurine	LC/MS neg	63154			2179693		3.92	0.0021	0.0006
Lipid	Fatty Acid Metabolism (Acyl Carnitine, Polyunsaturated)	docosatrienoylcarnitine (C22:3)*	LC/MS pos late	57527					3.91	4.8431e-07	4.6802e-07
Amino Acid	Methionine, Cysteine, SAM and Taurine Metabolism	cystathionine	LC/MS pos early	15705	C02291	HMDB0000099	439258		3.91	5.7859e-08	8.1383e-08
Nucleotide	Pyrimidine Metabolism, Thymine containing	thymidine 5'-monophosphate	LC/MS neg	12023	C00364	HMDB0001227	9700		3.86	4.4197e-05	2.0646e-05
Xenobiotics	Food Component/Plant	3-hydroxyindolin-2-one	LC/MS pos early	42561	C11130		6097		3.84	0.004	0.001
Lipid	Fatty Acid Metabolism (Acyl Carnitine, Medium Chain)	decanoylcarnitine (C10)	LC/MS pos late	33941		HMDB0000651	10245190		3.83	1.3997e-06	1.1215e-06
Lipid	Fatty Acid Metabolism (Acyl Carnitine, Polyunsaturated)	dihomo-linolenoylcarnitine (C20:3n3 or 6)*	LC/MS pos late	57521					3.82	3.098e-09	7.3997e-09
Lipid	Glycerolipid Metabolism	glycerophosphoglycerol	LC/MS pos early	48857	C03274	HMDB0240316	54575349		3.81	4.57e-09	1.0331e-08
Lipid	Fatty Acid Metabolism (Acyl Carnitine, Monounsaturated)	undecenoylcarnitine (C11:1)	LC/MS pos late	63613					3.75	0.01	0.0023
Amino Acid	Phenylalanine Metabolism	phenyllactate (PLA)	LC/MS neg	22130	C05607	HMDB0000779 HMDB0000563	3848		3.74	0.0986	0.017
Lipid	Fatty Acid Metabolism (Acyl Choline)	arachidonoylcholine	LC/MS pos late	53261		HMDB0240583	122198216		3.73	5.3163e-05	2.4296e-05
Lipid	Eicosanoid	thromboxane B2	LC/MS neg	17807	C05963	HMDB0003252	5283137		3.72	1.5235e-05	8.2421e-06
Lipid	Long Chain Polyunsaturated Fatty Acid (n3 and n6)	dihomo-linoleate (20:2n6)	LC/MS neg	17805	C16525	HMDB0005060	6439848		3.71	2.7186e-05	1.3496e-05
Nucleotide	Dinucleotide	(3'-5')-uridylyluridine	LC/MS neg	52741			145459105		3.62	5.1943e-05	2.3824e-05
Lipid	Dihydrosphingomyelins	myristoyl dihydrosphingomyelin (d18:0/14:0)*	LC/MS pos late	57365		HMDB0012085	44260138		3.61	2.6772e-06	1.904e-06
Lipid	Diacylglycerol	linoleoyl-arachidonoyl-glycerol (18:2/20:4) [1]*	LC/MS pos late	54955		HMDB0007257	9543796		3.57	0.0357	0.007
Lipid	Fatty Acid Metabolism (Acyl Carnitine, Monounsaturated)	5-dodecenoylcarnitine (C12:1)	LC/MS pos late	61769		HMDB13326	91825571		3.53	4.3185e-05	2.0248e-05
Xenobiotics	Chemical	ectoine	LC/MS pos early	35651	C06231		126041		3.5	0.0056	0.0014
Lipid	Eicosanoid	15-HETE	LC/MS neg	37538	C04742	HMDB0003876	9966861		3.49	9.2728e-07	7.7739e-07
Lipid	Phospholipid Metabolism	glycerophosphorylcholine (GPC)	LC/MS pos early	15990	C00670	HMDB0000086	71920		3.48	1.3123e-09	3.6848e-09
Peptide	Dipeptide	alanylleucine	LC/MS pos early	37093		HMDB0028691	259583		3.46	2.1865e-06	1.6378e-06
Amino Acid	Polyamine Metabolism	N-acetylputrescine	LC/MS pos early	37496	C02714	HMDB0002064	122356		3.46	4.2778e-06	2.8353e-06
Lipid	Fatty Acid Metabolism (Acyl Carnitine, Monounsaturated)	eicosenoylcarnitine (C20:1)*	LC/MS pos late	57519					3.42	2.4443e-09	6.0292e-09
Amino Acid	Histidine Metabolism	carnosine	LC/MS pos early	1768	C00386	HMDB0000033	439224		3.42	8.9331e-08	1.1472e-07
Xenobiotics	Chemical	O-sulfo-L-tyrosine	LC/MS neg	45413			514186		3.39	5.2506e-07	4.9603e-07
Lipid	Hexosylceramides (HCER)	glycosyl ceramide (d18:2/24:1, d18:1/24:2)*	LC/MS pos late	57453					3.31	4.0285e-05	1.8958e-05
Lipid	Fatty Acid Metabolism (Acyl Carnitine, Long Chain Saturated)	myristoylcarnitine (C14)	LC/MS pos late	33952		HMDB000506	6426854		3.28	1.5796e-07	1.8179e-07
Lipid	Fatty Acid Metabolism (Acyl Carnitine, Medium Chain)	octanoylcarnitine (C8)	LC/MS pos late	33936	C02838	HMDB0000791	11953814;123701		3.27	0.0002	7.9234e-05
Lipid	Sphingomyelins	sphingomyelin (d18:1/20:1, d18:2/20:0)*	LC/MS pos late	48491					3.24	1.425e-11	9.4943e-11
Lipid	Fatty Acid Metabolism (Acyl Carnitine, Medium Chain)	hexanoylcarnitine (C6)	LC/MS pos early	32328		HMDB0000756	6426853		3.23	0.0004	0.0001
Lipid	Long Chain Polyunsaturated Fatty Acid (n3 and n6)	nisinate (24:6n3)	LC/MS neg	57810		HMDB0013025	11792612		3.22	1.0007e-05	5.6806e-06
Nucleotide	Purine Metabolism, Adenine containing	adenosine-2',3'-cyclic monophosphate	LC/MS neg	37467	C02353	HMDB0011616	2024		3.22	0.0001	5.0874e-05
Lipid	Sphingosines	eicosanoylsphingosine (d20:1)*	LC/MS pos late	57597					3.18	4.9395e-07	4.7371e-07
Lipid	Galactosyl Glycerolipids	1-linoleoyl-digalactosylglycerol (18:2)*	LC/MS neg	62377			5317594		3.08	0.0317	0.0063
Lipid	Sphingolipid Synthesis	sphinganine-1-phosphate	LC/MS pos late	52605		HMDB0001383	520		3.08	0.0058	0.0014
Peptide	Dipeptide Derivative	isoleucylhydroxyproline*	LC/MS pos early	63051		HMDB0028908	61158802		3.05	0.0001	4.5022e-05
Lipid	Long Chain Monounsaturated Fatty Acid	eicosenoate (20:1)	LC/MS neg	33587	C16526	HMDB0002231 HMDB0062436	5282769;5282768;94159		3.03	8.3137e-05	3.5676e-05
Peptide	Dipeptide	phenylalanylalanine	LC/MS neg	41374		HMDB0028988	5488196		2.98	1.5101e-07	1.7538e-07
Cofactors and Vitamins	Nicotinate and Nicotinamide Metabolism	trigonelline (N'-methylnicotinate)	LC/MS pos early	32401	C01004	HMDB0000875	5570		2.96	0.0002	8.7049e-05
Peptide	Dipeptide	histidylalanine	LC/MS pos early	42027		HMDB0028878	101180		2.93	8.274e-06	4.8492e-06
Lipid	Eicosanoid	15-deoxy delta-12,14-prostaglandin J2	LC/MS neg	19195	C14717	HMDB0005079	5311211		2.93	2.5375e-05	1.2647e-05
Amino Acid	Histidine Metabolism	1-ribosyl-imidazoleacetate*	LC/MS pos early	61868	C05131	HMDB0002331	440569		2.93	5.607e-05	2.535e-05
Amino Acid	Histidine Metabolism	4-imidazoleacetate	LC/MS pos early	32349	C02835	HMDB0002024	96215		2.93	1.285e-05	7.0422e-06
Peptide	Dipeptide	glycylleucine	LC/MS pos early	34398	C02155	HMDB0000759	92843		2.91	7.6544e-05	3.3299e-05
Lipid	Long Chain Polyunsaturated Fatty Acid (n3 and n6)	eicosapentaenoate (EPA; 20:5n3)	LC/MS neg	18467	C06428	HMDB0001999	446284		2.91	6.9966e-05	3.0542e-05
Lipid	Sphingomyelins	sphingomyelin (d18:2/18:1)*	LC/MS pos late	57474		HMDB0001348	52931155		2.91	9.3245e-08	1.1804e-07
Amino Acid	Tyrosine Metabolism	O-methyltyrosine	LC/MS pos early	37451	D00762	HMDB0014903	441350;2723935		2.9	5.0656e-09	1.1088e-08
Lipid	Long Chain Polyunsaturated Fatty Acid (n3 and n6)	docosapentaenoate (n3 DPA; 22:5n3)	LC/MS neg	32504	C16513	HMDB0001976 HMDB0006528	6441454		2.86	0.0001	5.8894e-05
Lipid	Fatty Acid Metabolism (also BCAA Metabolism)	propionylcarnitine (C3)	LC/MS pos early	32452	C03017	HMDB0000824	107738		2.85	0.0012	0.0004
Nucleotide	Dinucleotide	(3'-5')-guanylylcytidine	LC/MS neg	52746			145459099		2.81	0.0085	0.002
Lipid	Long Chain Polyunsaturated Fatty Acid (n3 and n6)	adrenate (22:4n6)	LC/MS neg	32980	C16527	HMDB0002226	5497181;5282844		2.79	6.8898e-05	3.018e-05
Carbohydrate	Aminosugar Metabolism	N-acetylneuraminate	LC/MS polar	32377	C00270	HMDB0000230	439197		2.78	1.1239e-08	2.0619e-08
Peptide	Dipeptide	leucylalanine	LC/MS neg	40010		HMDB0028922	81721		2.77	3.2592e-05	1.5748e-05
Lipid	Fatty Acid Metabolism (also BCAA Metabolism)	butyrylcarnitine (C4)	LC/MS pos early	32412	C02862	HMDB0002013	439829		2.73	0.0038	0.001
Cofactors and Vitamins	Pantothenate and CoA Metabolism	coenzyme A	LC/MS neg	46322	C00010	HMDB0001423	87642		2.7	0.0036	0.0009
Lipid	Eicosanoid	12-HHTrE	LC/MS neg	57393	C20388	HMDB0012535	5283141		2.67	1.0698e-07	1.2898e-07
Lipid	Long Chain Polyunsaturated Fatty Acid (n3 and n6)	arachidonate (20:4n6)	LC/MS neg	1110	C00219	HMDB0001043	444899		2.64	2.7783e-06	1.9648e-06
Lipid	Sphingolipid Synthesis	sphinganine	LC/MS pos late	17769	C00836	HMDB0000269	3126		2.61	0.0014	0.0004
Nucleotide	Pyrimidine Metabolism, Orotate containing	N-carbamoylaspartate	LC/MS polar	1594	C00438	HMDB0000828	93072		2.58	7.8386e-07	6.7966e-07
Lipid	Mevalonate Metabolism	3-hydroxy-3-methylglutarate	LC/MS polar	531	C03761	HMDB0000355	1662;5459993		2.58	1.7163e-08	2.9361e-08
Lipid	Fatty Acid Metabolism (Acyl Carnitine, Medium Chain)	nonanoylcarnitine (C9)	LC/MS pos late	61775		HMDB0013288	91825642		2.55	0.005	0.0013
Lipid	Fatty Acid Metabolism (Acyl Carnitine, Polyunsaturated)	arachidonoylcarnitine (C20:4)	LC/MS pos late	57518		HMDB0006455	136212424		2.54	9.6735e-07	8.0565e-07
Nucleotide	Pyrimidine Metabolism, Uracil containing	pseudouridine	LC/MS neg	33442	C02067	HMDB0000767	15047		2.54	6.0354e-07	5.5365e-07
Amino Acid	Tryptophan Metabolism	indoxyl glucuronide	LC/MS neg	52749		HMDB0010319	2733785		2.53	0.0042	0.0011
Energy	TCA Cycle	2-methylcitrate/homocitrate	LC/MS neg	52282	C01251	HMDB0003518 HMDB0000379	515;439459		2.51	0.033	0.0065
Lipid	Fatty Acid Metabolism (Acyl Choline)	oleoylcholine	LC/MS pos late	53260		HMDB0240596	59040790		2.5	0.0002	7.19e-05
Lipid	Ceramides	ceramide (d18:2/24:1, d18:1/24:2)*	LC/MS pos late	57443					2.5	3.4743e-09	7.9968e-09
Cofactors and Vitamins	Tocopherol Metabolism	gamma-tocotrienol	LC/MS pos late	37501	C14155	HMDB0012958	5282349		2.49	0.0872	0.0154
Lipid	Long Chain Saturated Fatty Acid	stearate (18:0)	LC/MS neg	1358	C01530	HMDB0000827	5281		2.47	7.6027e-06	4.5774e-06
Lipid	Fatty Acid Metabolism (Acyl Carnitine, Medium Chain)	cis-3,4-methyleneheptanoylcarnitine	LC/MS pos late	64389					2.45	6.5738e-05	2.8895e-05
Lipid	Sphingomyelins	sphingomyelin (d18:1/18:1, d18:2/18:0)	LC/MS pos late	37529		HMDB0012101	6443882		2.44	1.2466e-11	9.4943e-11
Xenobiotics	Drug - Topical Agents	salicylate	LC/MS polar	1515	C00805	HMDB0001895	338		2.44	0.0003	9.3962e-05
Amino Acid	Alanine and Aspartate Metabolism	N,N-dimethylalanine	LC/MS pos early	63151			5488191		2.44	0.0033	0.0009
Nucleotide	Pyrimidine Metabolism, Uracil containing	5,6-dihydrouridine	LC/MS neg	61833		HMDB0000497	94312		2.42	3.3235e-08	5.2592e-08
Lipid	Fatty Acid Metabolism (Acyl Carnitine, Hydroxy)	3-hydroxyoleoylcarnitine	LC/MS pos late	61840			129637446		2.41	4.6194e-05	2.1499e-05
Nucleotide	Purine Metabolism, Adenine containing	adenosine 5'-diphosphate (ADP)	LC/MS polar	3108	C00008	HMDB0001341	6022		2.4	0.0112	0.0025
Peptide	Dipeptide	lysylleucine	LC/MS pos early	40020		HMDB0028955	4682588		2.39	0.004	0.001
Amino Acid	Glutathione Metabolism	2-hydroxybutyrate/2-hydroxyisobutyrate	LC/MS polar	52281	C21297 C05984	HMDB0000729 HMDB00008	4277439;440864		2.39	4.6869e-07	4.5994e-07
Cofactors and Vitamins	Thiamine Metabolism	thiamin diphosphate	LC/MS neg	35670	C00068	HMDB0001372	1132		2.37	0.0187	0.004
Amino Acid	Tryptophan Metabolism	kynurenine	LC/MS pos early	15140	C00328	HMDB0000684	161166		2.34	0.0002	7.5858e-05
Amino Acid	Urea cycle; Arginine and Proline Metabolism	homocitrulline	LC/MS neg	22138	C02427	HMDB0000679	65072		2.32	9.3862e-06	5.4505e-06
Lipid	Fatty Acid Metabolism (Acyl Carnitine, Long Chain Saturated)	palmitoylcarnitine (C16)	LC/MS pos late	44681	C02990	HMDB0000222	461		2.31	3.2975e-06	2.2811e-06
Amino Acid	Leucine, Isoleucine and Valine Metabolism	alpha-hydroxyisovalerate	LC/MS polar	46537		HMDB0000407	99823		2.3	2.1707e-06	1.6357e-06
Nucleotide	Dinucleotide	(3'-5')-guanylyluridine	LC/MS neg	52743			145459101		2.27	0.0022	0.0006
Nucleotide	Pyrimidine Metabolism, Orotate containing	orotidine	LC/MS polar	35172		HMDB0000788	92751		2.25	7.2109e-08	9.6012e-08
Nucleotide	Pyrimidine Metabolism, Uracil containing	5-methyluridine (ribothymidine)	LC/MS neg	35136		HMDB0000884	445408		2.24	0.0005	0.0002
Amino Acid	Glutathione Metabolism	glutathione, reduced (GSH)	LC/MS pos early	2127	D00014 C00051	HMDB0000125	124886		2.21	0.0023	0.0006
Carbohydrate	Pentose Phosphate Pathway	ribose 1-phosphate	LC/MS polar	1763	C00620	HMDB0001489	439236		2.18	0.0006	0.0002
Lipid	Fatty Acid Metabolism (Acyl Carnitine, Hydroxy)	3-hydroxydecanoylcarnitine	LC/MS pos late	63358		HMDB0061636	121454166		2.15	2.8614e-05	1.404e-05
Amino Acid	Lysine Metabolism	6-oxopiperidine-2-carboxylate	LC/MS neg	43231		HMDB0061705	3014237		2.15	0.0438	0.0084
Xenobiotics	Food Component/Plant	stachydrine	LC/MS pos early	34384	C10172	HMDB0004827	115244		2.15	0.0138	0.0031
Lipid	Fatty Acid Metabolism (Acyl Carnitine, Hydroxy)	(R)-3-hydroxybutyrylcarnitine	LC/MS pos early	43264		HMDB0013127	53481617		2.14	0.0015	0.0004
Amino Acid	Alanine and Aspartate Metabolism	N-acetylaspartate (NAA)	LC/MS pos early	22185	C01042	HMDB0000812	65065		2.13	9.5252e-06	5.506e-06
Lipid	Diacylglycerol	linoleoyl-arachidonoyl-glycerol (18:2/20:4) [2]*	LC/MS pos late	54956		HMDB0007257	9543796		2.12	0.0112	0.0025
Peptide	Dipeptide	glycylvaline	LC/MS pos early	18357		HMDB0028854	2724807		2.1	0.0039	0.001
Lipid	Fatty Acid, Monohydroxy	2-hydroxypalmitate	LC/MS neg	35675		HMDB0031057	12575964;92836;11065598		2.1	0.0015	0.0004
Amino Acid	Urea cycle; Arginine and Proline Metabolism	N-delta-acetylornithine	LC/MS neg	43249	C00437	HMDB0003357	9920500		2.1	4.3899e-08	6.5711e-08
Lipid	Diacylglycerol	linoleoyl-docosahexaenoyl-glycerol (18:2/22:6) [2]*	LC/MS pos late	54950		HMDB0007266	9543899		2.09	0.0422	0.0081
Lipid	Sphingomyelins	sphingomyelin (d18:2/16:0, d18:1/16:1)*	LC/MS pos late	42459					2.08	4.2766e-08	6.5228e-08
Nucleotide	Purine Metabolism, Guanine containing	guanosine 2'-monophosphate (2'-GMP)*	LC/MS neg	52442		HMDB0240586	135460966		2.08	0.0281	0.0057
Amino Acid	Lysine Metabolism	5-(galactosylhydroxy)-L-lysine	LC/MS pos early	43582			66995551		2.03	4.4122e-08	6.5711e-08
Lipid	Sphingomyelins	sphingomyelin (d18:2/24:1, d18:1/24:2)*	LC/MS pos late	52437			85336023		1.99	7.281e-08	9.6012e-08
Lipid	Fatty Acid Metabolism (Acyl Carnitine, Monounsaturated)	nervonoylcarnitine (C24:1)*	LC/MS pos late	57531					1.98	3.0388e-05	1.4796e-05
Lipid	Long Chain Saturated Fatty Acid	margarate (17:0)	LC/MS neg	1121		HMDB0002259	10465		1.98	0.0027	0.0007
Amino Acid	Methionine, Cysteine, SAM and Taurine Metabolism	N-acetylmethionine	LC/MS neg	1589	C02712	HMDB0011745	448580		1.96	5.8275e-05	2.6068e-05
Amino Acid	Leucine, Isoleucine and Valine Metabolism	2-hydroxy-3-methylvalerate	LC/MS neg	36746		HMDB0000317	164623		1.96	0.0035	0.0009
Lipid	Inositol Metabolism	chiro-inositol	LC/MS polar	37112	C19891	HMDB0240209			1.96	0.0104	0.0024
Amino Acid	Glutamate Metabolism	N-acetylglutamate	LC/MS pos early	15720	C00624	HMDB0001138	70914		1.95	7.6295e-06	4.5774e-06
Amino Acid	Glutathione Metabolism	4-hydroxy-nonenal-glutathione	LC/MS neg	48487		HMDB0240578	92970719		1.94	0.0192	0.0041
Lipid	Fatty Acid, Monohydroxy	3-hydroxyoleate*	LC/MS neg	61843					1.93	0.0004	0.0001
Nucleotide	Dinucleotide	(3'-5')-adenylylcytidine	LC/MS neg	52753			10875494		1.92	0.0043	0.0011
Lipid	Fatty Acid Metabolism (Acyl Carnitine, Short Chain)	acetylcarnitine (C2)	LC/MS pos early	32198	C02571	HMDB0000201	7045767		1.91	0.0002	6.7749e-05
Nucleotide	Purine Metabolism, Adenine containing	adenosine 3'-monophosphate (3'-AMP)	LC/MS neg	35142	C01267	HMDB0003540	41211		1.91	0.0067	0.0016
Carbohydrate	Pentose Phosphate Pathway	6-phosphogluconate	LC/MS neg	15442	C00345	HMDB0001316	91493		1.9	0.0132	0.003
Amino Acid	Polyamine Metabolism	N('1)-acetylspermidine	LC/MS pos early	57689	C00612	HMDB0001276	496		1.89	9.571e-05	4.0253e-05
Lipid	Fatty Acid Metabolism (Acyl Carnitine, Long Chain Saturated)	arachidoylcarnitine (C20)*	LC/MS pos late	57513		HMDB0006460	53477833		1.87	0.0003	9.3768e-05
Lipid	Docosanoid	4-HDoHE	LC/MS neg	52947					1.87	0.0005	0.0002
Nucleotide	Purine Metabolism, Adenine containing	adenosine 5'-monophosphate (AMP)	LC/MS pos early	32342	C00020	HMDB0000045	6083		1.86	6.1343e-06	3.8254e-06
Nucleotide	Pyrimidine Metabolism, Uracil containing	uridine 5'-monophosphate (UMP)	LC/MS pos early	2856	C00105	HMDB0000288	6030		1.86	2.0856e-07	2.3449e-07
Peptide	Dipeptide	glutaminylleucine	LC/MS pos early	42994		HMDB0028801	44232492		1.85	0.0549	0.0102
Lipid	Fatty Acid Metabolism (Acyl Carnitine, Polyunsaturated)	docosahexaenoylcarnitine (C22:6)*	LC/MS pos late	57523					1.85	0.0003	0.0001
Amino Acid	Glycine, Serine and Threonine Metabolism	dimethylglycine	LC/MS pos early	5086	C03626	HMDB0000092	673		1.85	4.5124e-06	2.9445e-06
Amino Acid	Leucine, Isoleucine and Valine Metabolism	beta-hydroxyisovalerate	LC/MS polar	12129		HMDB0000754	69362		1.83	0.0465	0.0088
Lipid	Phospholipid Metabolism	cytidine-5'-diphosphoethanolamine	LC/MS polar	34410	C00570	HMDB0001564	123727		1.8	0.0056	0.0014
Lipid	Sphingomyelins	palmitoyl sphingomyelin (d18:1/16:0)	LC/MS pos late	37506		HMDB0010169	9939941		1.8	8.6271e-10	3.1203e-09
Amino Acid	Leucine, Isoleucine and Valine Metabolism	methylsuccinate	LC/MS polar	15745		HMDB0001844	10349		1.8	0.1114	0.019
Amino Acid	Glutamate Metabolism	glutamine	LC/MS pos early	53	C00064	HMDB0000641	5961		1.79	0.0031	0.0008
Cofactors and Vitamins	Folate Metabolism	5-methyltetrahydrofolate (5MeTHF)	LC/MS neg	18330	C00440	HMDB0001396	3729		1.79	0.0024	0.0007
Lipid	Sphingolipid Synthesis	sphingadienine	LC/MS pos late	57426			6449795		1.79	0.0064	0.0016
Amino Acid	Tryptophan Metabolism	N-formylkynurenine	LC/MS neg	64334	C02700 C02406 C15605	HMDB01200	910		1.79	0.0137	0.0031
Amino Acid	Histidine Metabolism	histidine methyl ester	LC/MS pos early	32493			92893		1.78	0.0006	0.0002
Peptide	Dipeptide Derivative	leucylhydroxyproline*	LC/MS pos early	63052		HMDB0028930	20847829		1.78	0.0448	0.0085
Amino Acid	Polyamine Metabolism	diacetylspermidine*	LC/MS pos early	62105	C03413	HMDB0002172	132680		1.78	0.0025	0.0007
Amino Acid	Tryptophan Metabolism	C-glycosyltryptophan	LC/MS pos early	48782		HMDB0240296	10981970		1.78	4.8301e-06	3.1038e-06
Lipid	Long Chain Polyunsaturated Fatty Acid (n3 and n6)	heneicosapentaenoate (21:5n3)	LC/MS neg	57658			11998573		1.78	0.0008	0.0003
Lipid	Fatty Acid Metabolism (Acyl Carnitine, Long Chain Saturated)	pentadecanoylcarnitine (C15)*	LC/MS pos late	57522		HMDB0062517	123132011		1.76	0.0001	4.4271e-05
Nucleotide	Dinucleotide	(3'-5')-adenylyluridine	LC/MS neg	52740			145459093		1.76	0.0109	0.0025
Amino Acid	Histidine Metabolism	imidazole propionate	LC/MS pos early	40730		HMDB0002271	70630		1.76	0.4717	0.0679
Amino Acid	Glutathione Metabolism	CoA-glutathione*	LC/MS neg	62804	C00920		46873828		1.75	0.0584	0.0108
Lipid	Glycerolipid Metabolism	glycerol 3-phosphate	LC/MS pos early	43847	C0093	HMDB0000126	754		1.75	0.0191	0.0041
Lipid	Fatty Acid Metabolism (Acyl Choline)	dihomo-linolenoyl-choline	LC/MS pos late	53262					1.74	0.0025	0.0007
Cofactors and Vitamins	Nicotinate and Nicotinamide Metabolism	N1-Methyl-4-pyridone-3-carboxamide	LC/MS pos early	57584	C05843	HMDB0004194	440810		1.74	0.0042	0.0011
Peptide	Dipeptide	glycylisoleucine	LC/MS pos early	36659		HMDB0028844	259613		1.72	0.0174	0.0038
Amino Acid	Methionine, Cysteine, SAM and Taurine Metabolism	N-acetylmethionine sulfoxide	LC/MS pos early	45428			11902949		1.72	0.0553	0.0102
Lipid	Fatty Acid Metabolism (Acyl Choline)	palmitoloelycholine	LC/MS pos late	53257					1.72	0.0006	0.0002
Xenobiotics	Food Component/Plant	pyrraline	LC/MS neg	48428	C21013	HMDB0033143	14274616		1.72	0.1116	0.019
Amino Acid	Methionine, Cysteine, SAM and Taurine Metabolism	taurocyamine	LC/MS pos early	35117	C01959	HMDB0003584	68340		1.72	0.0001	5.1754e-05
Xenobiotics	Chemical	perfluorooctanesulfonate (PFOS)	LC/MS neg	57564	C18142	HMDB0059586	74483		1.71	0.0009	0.0003
Amino Acid	Methionine, Cysteine, SAM and Taurine Metabolism	2,3-dihydroxy-5-methylthio-4-pentenoate (DMTPA)*	LC/MS neg	62805		HMDB0240388			1.71	6.0214e-06	3.7918e-06
Amino Acid	Histidine Metabolism	3-methylhistidine	LC/MS pos early	15677	C01152	HMDB0000479	64969		1.7	0.0005	0.0002
Lipid	Fatty Acid, Dicarboxylate	octadecadienedioate (C18:2-DC)*	LC/MS neg	61860					1.69	0.0033	0.0009
Lipid	Eicosanoid	6-keto prostaglandin F1alpha	LC/MS neg	20476	C05961	HMDB0002886	5280888		1.69	0.0004	0.0002
Lipid	Long Chain Polyunsaturated Fatty Acid (n3 and n6)	docosapentaenoate (n6 DPA; 22:5n6)	LC/MS neg	37478	C16513	HMDB0001976	6441454		1.69	0.0032	0.0009
Cofactors and Vitamins	Vitamin A Metabolism	retinol (Vitamin A)	LC/MS pos late	1806	C00473	HMDB0000305	445354		1.68	0.0138	0.0031
Lipid	Sphingomyelins	stearoyl sphingomyelin (d18:1/18:0)	LC/MS pos late	19503	C00550	HMDB0001348	6453725		1.68	1.5976e-05	8.4974e-06
Nucleotide	Purine Metabolism, Adenine containing	adenosine 2'-monophosphate (2'-AMP)	LC/MS neg	36815	C00946	HMDB0011617	94136		1.68	0.0284	0.0058
Cofactors and Vitamins	Nicotinate and Nicotinamide Metabolism	N1-Methyl-2-pyridone-5-carboxamide	LC/MS neg	40469	C05842	HMDB0004193	69698		1.68	0.0106	0.0024
Cofactors and Vitamins	Nicotinate and Nicotinamide Metabolism	quinolinate	LC/MS pos early	1899	C03722	HMDB0000232	1066		1.68	0.019	0.004
Nucleotide	Pyrimidine Metabolism, Cytidine containing	2'-O-methylcytidine	LC/MS pos early	57554			150971		1.67	0.0019	0.0005
Nucleotide	Purine Metabolism, Guanine containing	guanosine 5'-monophosphate (5'-GMP)	LC/MS pos early	2849	C00144	HMDB0001397	6804		1.67	0.0002	7.5968e-05
Xenobiotics	Food Component/Plant	tartronate (hydroxymalonate)	LC/MS neg	20693	C02287	HMDB0035227	45		1.66	0.0196	0.0041
Lipid	Ceramides	N-behenoyl-sphingadienine (d18:2/22:0)*	LC/MS pos late	57372					1.64	0.0003	9.7628e-05
Lipid	Hexosylceramides (HCER)	glycosyl-N-palmitoyl-sphingosine (d18:1/16:0)	LC/MS pos late	53013					1.64	0.0015	0.0004
Amino Acid	Histidine Metabolism	1-methyl-5-imidazolelactate	LC/MS pos early	64596					1.64	0.0377	0.0073
Amino Acid	Glutamate Metabolism	glutamate, gamma-methyl ester	LC/MS pos early	33487		HMDB0061715	68662		1.64	7.3013e-06	4.4437e-06
Carbohydrate	Aminosugar Metabolism	N-glycolylneuraminate	LC/MS pos early	37123	C03410	HMDB0000833	123802		1.64	0.0088	0.0021
Lipid	Eicosanoid	leukotriene B4	LC/MS neg	37530	C02165	HMDB0001085	5280492		1.63	0.0189	0.004
Amino Acid	Tyrosine Metabolism	3-(4-hydroxyphenyl)lactate	LC/MS neg	32197	C03672	HMDB0000755	9378		1.62	0.0136	0.003
Carbohydrate	Glycolysis, Gluconeogenesis, and Pyruvate Metabolism	fructose 1,6-bisphosphate	LC/MS neg	15926	C05378	HMDB0001058	445557		1.62	0.0447	0.0085
Lipid	Long Chain Saturated Fatty Acid	nonadecanoate (19:0)	LC/MS neg	1356	C16535	HMDB0000772	12591		1.6	0.0186	0.004
Amino Acid	Urea cycle; Arginine and Proline Metabolism	citrulline	LC/MS pos early	2132	C00327	HMDB0000904	9750		1.6	0.0005	0.0002
Nucleotide	Purine Metabolism, Adenine containing	2'-deoxyadenosine 5'-monophosphate	LC/MS pos early	46333	C00360	HMDB0000905	12599		1.6	0.045	0.0086
Nucleotide	Pyrimidine Metabolism, Uracil containing	2'-deoxyuridine	LC/MS neg	52602	C00526	HMDB0000012	13712		1.59	0.0097	0.0023
Amino Acid	Leucine, Isoleucine and Valine Metabolism	3-hydroxyisobutyrate	LC/MS polar	1549	C01188 C06001	HMDB0000023 HMDB0000336	11966314		1.59	0.0301	0.006
Lipid	Sterol	desmosterol	LC/MS pos late	6065	C01802	HMDB0002719	439577		1.58	0.0611	0.0112
Amino Acid	Polyamine Metabolism	4-acetamidobutanoate	LC/MS pos early	1558	C02946	HMDB0003681	18189		1.58	0.013	0.0029
Amino Acid	Lysine Metabolism	N6,N6,N6-trimethyllysine	LC/MS pos early	1498	C03793	HMDB0001325	440120		1.57	0.0103	0.0024
Lipid	Dihydrosphingomyelins	palmitoyl dihydrosphingomyelin (d18:0/16:0)*	LC/MS pos late	52434		HMDB0010168	9939965		1.57	0.0002	7.5068e-05
Amino Acid	Lysine Metabolism	N6-methyllysine	LC/MS pos early	62860	C02728	HMDB0002038	164795		1.57	1.4706e-06	1.1636e-06
Lipid	Sphingomyelins	sphingomyelin (d18:1/24:1, d18:2/24:0)*	LC/MS pos late	47153		HMDB0012107	44260126		1.56	0.0005	0.0002
Nucleotide	Pyrimidine Metabolism, Cytidine containing	cytosine	LC/MS pos early	573	C00380	HMDB0000630	597		1.56	0.6351	0.0878
Amino Acid	Methionine, Cysteine, SAM and Taurine Metabolism	2-hydroxy-4-(methylthio)butanoic acid	LC/MS polar	63739		HMDB0037115	11427		1.56	0.0981	0.017
Lipid	Long Chain Polyunsaturated Fatty Acid (n3 and n6)	tetradecadienoate (14:2)*	LC/MS neg	62850		HMDB0000560	5312409		1.56	0.0002	7.405e-05
Amino Acid	Histidine Metabolism	anserine	LC/MS pos early	15747	C01262	HMDB0000194	112072		1.55	0.0058	0.0014
Carbohydrate	Pentose Metabolism	ribitol	LC/MS polar	15772	C00532 C01904 C00474 C00379	HMDB0002917 HMDB0000508 HMDB0001851 HMDB0000568	6912		1.55	0.0036	0.001
Amino Acid	Glycine, Serine and Threonine Metabolism	N-acetylserine	LC/MS pos early	37076		HMDB0002931	65249		1.55	0.0023	0.0006
Xenobiotics	Food Component/Plant	methyl glucopyranoside (alpha + beta)	LC/MS pos early	46144		HMDB0029965	445238;3036743;2108		1.55	0.0013	0.0004
Amino Acid	Glutamate Metabolism	N-methyl-GABA	LC/MS pos early	39577	C15987		70703		1.55	0.0004	0.0001
Lipid	Fatty Acid, Dicarboxylate	3-hydroxyadipate	LC/MS polar	62069		HMDB0000345	151913		1.55	0.0558	0.0103
Carbohydrate	Glycolysis, Gluconeogenesis, and Pyruvate Metabolism	glucose 6-phosphate	LC/MS polar	31260	C00092	HMDB0001401	5958		1.53	0.0318	0.0063
Lipid	Fatty Acid Metabolism (Acyl Choline)	linoleoylcholine*	LC/MS pos late	57463		HMDB0013213	53481656		1.52	0.032	0.0064
Nucleotide	Pyrimidine Metabolism, Thymine containing	thymine	LC/MS neg	604	C00178	HMDB0000262	1135		1.52	0.0292	0.0059
Xenobiotics	Benzoate Metabolism	hippurate	LC/MS neg	15753	C01586	HMDB0000714	464		1.51	0.0994	0.0171
Amino Acid	Lysine Metabolism	saccharopine	LC/MS polar	1495	C00449	HMDB0000279	160556		1.51	0.1442	0.0238
Nucleotide	Pyrimidine Metabolism, Orotate containing	orotate	LC/MS polar	1505	C00295	HMDB0000226	967		1.5	0.0245	0.0051
Lipid	Eicosanoid	prostaglandin A2	LC/MS neg	19761	C05953	HMDB0002752	5280880		1.49	0.0102	0.0024
Lipid	Fatty Acid Metabolism (Acyl Carnitine, Long Chain Saturated)	stearoylcarnitine (C18)	LC/MS pos late	34409		HMDB0000848	3006797		1.48	0.0142	0.0031
Lipid	Sphingomyelins	sphingomyelin (d18:1/22:1, d18:2/22:0, d16:1/24:1)*	LC/MS pos late	48493		HMDB0012104			1.48	2.2099e-05	1.1235e-05
Amino Acid	Alanine and Aspartate Metabolism	N-acetylalanine	LC/MS polar	1585	C02847	HMDB0000766	88064		1.48	0.0094	0.0022
Xenobiotics	Food Component/Plant	dihydroferulate	LC/MS neg	40481		HMDB0062121	14340		1.48	0.2331	0.0365
Amino Acid	Lysine Metabolism	5-hydroxylysine	LC/MS pos early	15685	C16741	HMDB0000450	3032849		1.47	0.0055	0.0014
Lipid	Phospholipid Metabolism	cytidine 5'-diphosphocholine	LC/MS polar	34418	C00307	HMDB0001413	13804		1.47	0.0251	0.0052
Nucleotide	Pyrimidine Metabolism, Cytidine containing	cytidine 5'-monophosphate (5'-CMP)	LC/MS pos early	2372	C00055	HMDB0000095	6131		1.47	0.0004	0.0001
Nucleotide	Purine Metabolism, (Hypo)Xanthine/Inosine containing	inosine 5'-monophosphate (IMP)	LC/MS pos early	2133	C00130	HMDB0000175	8582		1.46	0.1073	0.0184
Lipid	Fatty Acid, Monohydroxy	3-hydroxymyristate	LC/MS neg	21158			16064		1.46	0.0006	0.0002
Nucleotide	Pyrimidine Metabolism, Uracil containing	uridine 5'-diphosphate (UDP)	LC/MS neg	5345	C00015	HMDB0000295	6031		1.46	0.047	0.0088
Cofactors and Vitamins	Ascorbate and Aldarate Metabolism	2-O-methylascorbic acid	LC/MS polar	63990		HMDB0240294	54726398		1.46	2.8568e-05	1.404e-05
Lipid	Hexosylceramides (HCER)	glycosyl-N-stearoyl-sphingosine (d18:1/18:0)	LC/MS pos late	52234					1.45	0.1896	0.0304
Nucleotide	Purine Metabolism, Adenine containing	adenosine 3',5'-diphosphate	LC/MS neg	15691	C00054	HMDB0000061	159296		1.45	0.0527	0.0098
Xenobiotics	Drug - Topical Agents	2,6-dihydroxybenzoic acid	LC/MS polar	63042		HMDB0013676	9338		1.45	0.2782	0.0428
Nucleotide	Pyrimidine Metabolism, Thymine containing	thymidine	LC/MS neg	2183	C00214	HMDB0000273	5789		1.43	2.4783e-05	1.24e-05
Lipid	Long Chain Polyunsaturated Fatty Acid (n3 and n6)	dihomo-linolenate (20:3n3 or n6)	LC/MS neg	35718	C03242	HMDB0002925	5280581		1.43	0.0129	0.0029
Lipid	Fatty Acid, Monohydroxy	3-hydroxyhexanoate	LC/MS polar	53230		HMDB0061652 HMDB0010718	151492		1.42	0.2073	0.0328
Cofactors and Vitamins	Hemoglobin and Porphyrin Metabolism	bilirubin (Z,Z)	LC/MS pos late	43807	C00486	HMDB0000054	5280352		1.42	0.7291	0.0988
Xenobiotics	Chemical	dimethyl sulfone	LC/MS pos early	43424	C11142	HMDB0004983	6213		1.41	0.0399	0.0077
Amino Acid	Lysine Metabolism	pipecolate	LC/MS pos early	1444					1.41	6.0875e-05	2.6945e-05
Lipid	Sphingomyelins	hydroxypalmitoyl sphingomyelin (d18:1/16:0(OH))**	LC/MS pos late	62851					1.4	0.0029	0.0008
Energy	Oxidative Phosphorylation	acetylphosphate	LC/MS polar	15488	C00227	HMDB0001494	186		1.4	0.0195	0.0041
Lipid	Endocannabinoid	N-oleoyltaurine	LC/MS neg	39732			6437033		1.39	0.3359	0.0505
Amino Acid	Methionine, Cysteine, SAM and Taurine Metabolism	N-formylmethionine	LC/MS neg	2829	C03145	HMDB0001015	439750		1.39	0.021	0.0044
Amino Acid	Leucine, Isoleucine and Valine Metabolism	alpha-hydroxyisocaproate	LC/MS neg	22132	C03264	HMDB0000665 HMDB0000624 HMDB00746	92779;83697;439960		1.39	0.641	0.0884
Lipid	Fatty Acid Metabolism (Acyl Carnitine, Long Chain Saturated)	margaroylcarnitine (C17)*	LC/MS pos late	57512		HMDB0006210	53477803		1.38	0.0075	0.0018
Amino Acid	Leucine, Isoleucine and Valine Metabolism	isovalerylcarnitine (C5)	LC/MS pos early	34407	C20826	HMDB0000688	169235		1.38	0.2156	0.034
Amino Acid	Leucine, Isoleucine and Valine Metabolism	3-methylglutaconate	LC/MS polar	57747		HMDB0000522	1551553		1.36	0.1263	0.0212
Cofactors and Vitamins	Ascorbate and Aldarate Metabolism	dehydroascorbate	LC/MS neg	34302	C05422	HMDB0001264	440667		1.35	0.0169	0.0037
Amino Acid	Glutathione Metabolism	ophthalmate	LC/MS pos early	34592		HMDB0005765	7018721		1.35	0.0958	0.0166
Lipid	Fatty Acid, Amino	2-aminoheptanoate	LC/MS pos early	43761		HMDB0094649	227939		1.35	0.0312	0.0062
Lipid	Fatty Acid, Monohydroxy	3-hydroxyoctanoate	LC/MS neg	22001	C20793	HMDB0001954	26613		1.35	0.114	0.0193
Lipid	Mevalonate Metabolism	mevalonate	LC/MS polar	39583	C02104	HMDB0000227	449		1.34	0.2181	0.0343
Amino Acid	Glutamate Metabolism	gamma-aminobutyrate (GABA)	LC/MS pos early	1416	C00334	HMDB0000112	119		1.34	0.0048	0.0012
Carbohydrate	Aminosugar Metabolism	N-acetyl-glucosamine 1-phosphate	LC/MS polar	15741	C04256	HMDB0001367	440364		1.34	0.0011	0.0003
Cofactors and Vitamins	Tocopherol Metabolism	gamma-tocopherol/beta-tocopherol	LC/MS pos late	52473	C14152 C02483	HMDB0006335 HMDB0001492			1.33	0.5262	0.0748
Lipid	Long Chain Monounsaturated Fatty Acid	10-nonadecenoate (19:1n9)	LC/MS neg	33972		HMDB0013622	5312513		1.33	0.146	0.024
Energy	TCA Cycle	succinate	LC/MS polar	1437	C00042	HMDB0000254	1110		1.33	0.0152	0.0033
Lipid	Short Chain Fatty Acid	butyrate/isobutyrate (4:0)	LC/MS neg	40605	C00246	HMDB0000039	264		1.32	0.0721	0.0131
Amino Acid	Glutamate Metabolism	N-acetylglutamine	LC/MS pos early	33943	C02716	HMDB0006029	182230		1.32	0.0776	0.0139
Lipid	Long Chain Monounsaturated Fatty Acid	oleate/vaccenate (18:1)	LC/MS neg	52285	C01712 C08367 C00712 C21944	HMDB0000207 HMDB0000573 HMDB0003231 HMDB0240219	637517;445639;5281127;5282761		1.31	0.0205	0.0043
Lipid	Ketone Bodies	3-hydroxybutyrate (BHBA)	LC/MS polar	542	C03197 C01089	HMDB0000011 HMDB0000357 HMDB0000442	441;94318;92135		1.31	0.6722	0.092
Cofactors and Vitamins	Pantothenate and CoA Metabolism	3'-dephosphocoenzyme A	LC/MS neg	18289	C00882	HMDB0001373	444485		1.29	0.095	0.0165
Amino Acid	Polyamine Metabolism	spermidine	LC/MS pos early	485	C00315	HMDB0001257	1102		1.28	0.0207	0.0043
Lipid	Fatty Acid, Monohydroxy	3-hydroxylaurate	LC/MS neg	32457		HMDB0000387	94216		1.28	0.0765	0.0138
Amino Acid	Glycine, Serine and Threonine Metabolism	N-acetylglycine	LC/MS pos early	27710		HMDB0000532	10972		1.27	0.0539	0.01
Amino Acid	Lysine Metabolism	N,N,N-trimethyl-5-aminovalerate	LC/MS pos early	57687			14274897		1.27	0.0147	0.0032
Lipid	Long Chain Saturated Fatty Acid	palmitate (16:0)	LC/MS neg	1336	C00249	HMDB0000220	985		1.27	0.0345	0.0068
Lipid	Sphingosines	sphingosine	LC/MS pos late	17747	C00319	HMDB0000252	5280335		1.27	0.0719	0.013
Energy	TCA Cycle	itaconate	LC/MS polar	18373	C00490	HMDB0002092	811		1.27	0.2067	0.0327
Lipid	Lysophospholipid	1-stearoyl-GPI (18:0)	LC/MS neg	19324		HMDB0240261	71581135;42607495		1.26	0.1602	0.0261
Amino Acid	Glycine, Serine and Threonine Metabolism	N-acetylthreonine	LC/MS neg	33939		HMDB0062557	152204		1.26	0.1433	0.0237
Amino Acid	Urea cycle; Arginine and Proline Metabolism	ornithine	LC/MS pos early	1493	C00077	HMDB0000214	6262		1.26	0.008	0.0019
Lipid	Fatty Acid, Monohydroxy	2-hydroxydecanoate	LC/MS neg	42489		HMDB0094656	21488		1.26	0.1075	0.0184
Nucleotide	Purine Metabolism, (Hypo)Xanthine/Inosine containing	2'-deoxyinosine	LC/MS neg	15076	C05512	HMDB0000071	135398593		1.25	0.0978	0.0169
Lipid	Short Chain Fatty Acid	valerate (5:0)	LC/MS neg	33443	C00803	HMDB0000892	7991		1.25	0.281	0.0432
Xenobiotics	Food Component/Plant	3-indoleglyoxylic acid	LC/MS neg	63583			73863		1.25	0.1514	0.0248
Lipid	Long Chain Polyunsaturated Fatty Acid (n3 and n6)	stearidonate (18:4n3)	LC/MS neg	33969	C16300	HMDB0006547	5312508		1.25	0.1511	0.0248
Amino Acid	Urea cycle; Arginine and Proline Metabolism	3-amino-2-piperidone	LC/MS pos early	62853		HMDB0000323	5200225		1.24	0.2669	0.0413
Carbohydrate	Nucleotide Sugar	UDP-glucose	LC/MS polar	32344	C00029	HMDB0000286	8629		1.24	0.034	0.0067
Lipid	Lactosylceramides (LCER)	lactosyl-N-palmitoyl-sphingosine (d18:1/16:0)	LC/MS pos late	53010			53477895		1.24	0.0154	0.0034
Energy	TCA Cycle	aconitate [cis or trans]	LC/MS neg	46173	C02341 C004174	HMDB0000958 HMDB000072	643757;444212		1.24	0.0265	0.0054
Lipid	Fatty Acid Metabolism (Acyl Carnitine, Hydroxy)	3-hydroxypalmitoylcarnitine	LC/MS pos late	61839		HMDB0013336	126456228		1.23	0.134	0.0223
Lipid	Primary Bile Acid Metabolism	glycocholate	LC/MS neg	18476	C01921	HMDB0000138	10140		1.23	0.5467	0.0772
Lipid	Sphingomyelins	sphingomyelin (d18:1/14:0, d16:1/16:0)*	LC/MS pos late	42463		HMDB0012097	11433862		1.22	0.0043	0.0011
Lipid	Phospholipid Metabolism	phosphoethanolamine	LC/MS neg	1600	C00346	HMDB0000224	1015		1.22	0.0034	0.0009
Amino Acid	Alanine and Aspartate Metabolism	asparagine	LC/MS pos early	512	C00152	HMDB0000168	6267		1.22	0.1454	0.024
Nucleotide	Purine Metabolism, (Hypo)Xanthine/Inosine containing	allantoin	LC/MS polar	1107	C02350 C02348 C01551	HMDB0000462	204;439714;439713		1.22	0.0124	0.0028
Nucleotide	Purine Metabolism, Adenine containing	2'-deoxyadenosine	LC/MS pos early	1553	C00559	HMDB0000101	13730		1.21	0.0838	0.0149
Amino Acid	Methionine, Cysteine, SAM and Taurine Metabolism	lanthionine	LC/MS pos early	42002			98504		1.21	0.464	0.0671
Amino Acid	Leucine, Isoleucine and Valine Metabolism	beta-hydroxyisovaleroylcarnitine	LC/MS pos early	35433					1.2	0.0341	0.0067
Lipid	Fatty Acid, Dihydroxy	2,4-dihydroxybutyrate	LC/MS polar	62951		HMDB0000360	192742		1.2	0.0389	0.0075
Cofactors and Vitamins	Pantothenate and CoA Metabolism	pantothenate	LC/MS neg	1508	C00864	HMDB0000210	6613		1.2	0.0304	0.0061
Xenobiotics	Benzoate Metabolism	4-hydroxyhippurate	LC/MS neg	35527		HMDB0013678	151012		1.2	0.5775	0.0811
Amino Acid	Leucine, Isoleucine and Valine Metabolism	tiglylcarnitine (C5:1-DC)	LC/MS pos early	35428		HMDB0002366	22833596		1.19	0.2465	0.0383
Lipid	Plasmalogen	1-(1-enyl-palmitoyl)-2-arachidonoyl-GPC (P-16:0/20:4)*	LC/MS pos late	52689		HMDB0011220			1.19	0.0617	0.0113
Lipid	Long Chain Polyunsaturated Fatty Acid (n3 and n6)	docosahexaenoate (DHA; 22:6n3)	LC/MS neg	44675	C06429	HMDB0002183	445580		1.19	0.117	0.0197
Carbohydrate	Fructose, Mannose and Galactose Metabolism	galactose 1-phosphate	LC/MS polar	15706	C00446	HMDB0000645	123912		1.19	0.2429	0.0379
Carbohydrate	Glycolysis, Gluconeogenesis, and Pyruvate Metabolism	3-phosphoglycerate	LC/MS neg	1414	C00597	HMDB0000807	724		1.18	0.155	0.0253
Xenobiotics	Chemical	glycerol 2-phosphate	LC/MS polar	27728	C02979	HMDB0002520	2526;3611397		1.18	0.9275	0.1217
Lipid	Fatty Acid, Monohydroxy	2-hydroxyoctanoate	LC/MS neg	22036		HMDB0002264	5312860;6995013;94180		1.18	0.0932	0.0163
Nucleotide	Pyrimidine Metabolism, Cytidine containing	2'-deoxycytidine	LC/MS pos early	15949	C00881	HMDB0000014	13711		1.17	0.3746	0.0556
Lipid	Phosphatidylcholine (PC)	1,2-dipalmitoyl-GPC (16:0/16:0)	LC/MS pos late	19130	D03585	HMDB0000564	452110		1.17	0.0937	0.0163
Amino Acid	Leucine, Isoleucine and Valine Metabolism	isovalerate (i5:0)	LC/MS neg	44656	C08262	HMDB0000718	10430		1.17	0.2933	0.0448
Nucleotide	Pyrimidine Metabolism, Uracil containing	2'-O-methyluridine	LC/MS neg	57655			102212		1.17	0.2043	0.0324
Amino Acid	Methionine, Cysteine, SAM and Taurine Metabolism	N-acetyltaurine	LC/MS neg	48187		HMDB0240253	159864		1.17	0.0797	0.0142
Xenobiotics	Food Component/Plant	2-aminophenol sulfate	LC/MS neg	43266		HMDB0061116	181670		1.17	0.4231	0.0619
Lipid	Dihydrosphingomyelins	behenoyl dihydrosphingomyelin (d18:0/22:0)*	LC/MS pos late	57331		HMDB0012091	44260132		1.16	0.69	0.0942
Lipid	Fatty Acid, Dicarboxylate	2-hydroxyglutarate	LC/MS polar	37253	C02630	HMDB0059655	43		1.16	0.2003	0.032
Lipid	Plasmalogen	1-(1-enyl-stearoyl)-2-arachidonoyl-GPE (P-18:0/20:4)*	LC/MS pos late	52475		HMDB0005779	9547058		1.15	0.1154	0.0195
Amino Acid	Lysine Metabolism	2-aminoadipate	LC/MS polar	6146	C00956	HMDB0000510	92136		1.15	0.0382	0.0074
Nucleotide	Purine Metabolism, Adenine containing	adenosine	LC/MS pos early	555	C00212	HMDB0000050	60961		1.15	0.2802	0.0431
Nucleotide	Pyrimidine Metabolism, Thymine containing	3-aminoisobutyrate	LC/MS pos early	1566	C05145	HMDB0002166	64956		1.15	0.2767	0.0427
Lipid	Fatty Acid, Monohydroxy	2-hydroxyheptanoate*	LC/MS polar	61827			2750949		1.15	0.5365	0.076
Lipid	Monoacylglycerol	1-meadoylglycerol (20:3n9)*	LC/MS neg	62431					1.14	0.8147	0.1089
Amino Acid	Methionine, Cysteine, SAM and Taurine Metabolism	S-adenosylmethionine (SAM)	LC/MS pos early	15915	C00019	HMDB0001185	34755		1.14	0.0293	0.0059
Lipid	Fatty Acid, Dicarboxylate	3-methylglutarate/2-methylglutarate	LC/MS polar	54676		HMDB0000752 HMDB0000422	12046;12284		1.14	0.5833	0.0816
Lipid	Neurotransmitter	acetylcholine	LC/MS pos early	18790	C01996	HMDB0000895	187		1.13	0.228	0.0358
Carbohydrate	Pentose Phosphate Pathway	sedoheptulose-7-phosphate	LC/MS polar	35649	C05382	HMDB0001068	616		1.13	0.3219	0.0486
Cofactors and Vitamins	Nicotinate and Nicotinamide Metabolism	1-methylnicotinamide	LC/MS pos early	27665	C02918	HMDB0000699	457		1.13	0.3657	0.0544
Partially Characterized Molecules	Partially Characterized Molecules	glutamine_degradant*	LC/MS pos early	46225					1.13	0.3923	0.0579
Peptide	Polypeptide	val-val-ala	LC/MS neg	64508			18232571		1.12	0.3429	0.0514
Amino Acid	Glycine, Serine and Threonine Metabolism	threonine	LC/MS pos early	1284	C00188	HMDB0000167	6288		1.12	0.1832	0.0295
Xenobiotics	Food Component/Plant	erythritol	LC/MS polar	20699	C00503	HMDB0002994	222285		1.12	0.5511	0.0777
Nucleotide	Pyrimidine Metabolism, Cytidine containing	cytidine	LC/MS pos early	514	C00475	HMDB0000089	6175		1.11	0.3472	0.0518
Xenobiotics	Food Component/Plant	2,3-dihydroxyisovalerate	LC/MS polar	38276	C04039	HMDB0012141	677		1.11	0.7232	0.0983
Amino Acid	Methionine, Cysteine, SAM and Taurine Metabolism	hypotaurine	LC/MS pos early	590	C00519	HMDB0000965	107812		1.11	0.2437	0.0379
Amino Acid	Glycine, Serine and Threonine Metabolism	betaine	LC/MS pos early	3141	C00719	HMDB0000043	247		1.1	0.167	0.027
Amino Acid	Tyrosine Metabolism	tyrosine	LC/MS pos early	1299	C00082	HMDB0000158	6057		1.1	0.3157	0.0477
Lipid	Fatty Acid, Monohydroxy	3-hydroxydecanoate	LC/MS neg	22053		HMDB0002203	26612		1.1	0.3534	0.0526
Amino Acid	Glutamate Metabolism	glutamate	LC/MS pos early	57	C00025 C00217	HMDB0000148	33032		1.1	0.0554	0.0102
Xenobiotics	Benzoate Metabolism	guaiacol sulfate	LC/MS neg	46111		HMDB0060013	22473		1.1	0.5744	0.0807
Cofactors and Vitamins	Nicotinate and Nicotinamide Metabolism	adenosine 5'-diphosphoribose (ADP-ribose)	LC/MS neg	558	C00301	HMDB0001178	192		1.09	0.5791	0.0812
Amino Acid	Histidine Metabolism	1-methylhistidine	LC/MS pos early	30460	C01152	HMDB0000001	92105		1.09	0.7254	0.0985
Cofactors and Vitamins	Ascorbate and Aldarate Metabolism	ascorbate (Vitamin C)	LC/MS neg	32354	C00072 D00018	HMDB0000044	54670067		1.08	0.4031	0.0593
Nucleotide	Pyrimidine Metabolism, Uracil containing	3-(3-amino-3-carboxypropyl)uridine*	LC/MS neg	62924			171198		1.08	0.6506	0.0896
Lipid	Medium Chain Fatty Acid	heptanoate (7:0)	LC/MS neg	1644	C17714	HMDB0000666	8094		1.08	0.5947	0.0831
Amino Acid	Histidine Metabolism	N-acetylhistamine	LC/MS pos early	48679	C05135	HMDB0013253	69602		1.07	0.3227	0.0487
Carbohydrate	Nucleotide Sugar	UDP-glucuronate	LC/MS neg	2763	C00167	HMDB0000935	17473		1.07	0.3985	0.0588
Amino Acid	Methionine, Cysteine, SAM and Taurine Metabolism	S-adenosylhomocysteine (SAH)	LC/MS neg	42382	C00021	HMDB00939	439155		1.07	0.1313	0.0219
Nucleotide	Pyrimidine Metabolism, Cytidine containing	2'-deoxycytidine 5'-monophosphate	LC/MS pos early	533	C00239	HMDB0001202	13945		1.07	0.4492	0.0651
Amino Acid	Glycine, Serine and Threonine Metabolism	serine	LC/MS pos early	1648	C00065	HMDB0000187	5951		1.06	0.4436	0.0645
Lipid	Long Chain Monounsaturated Fatty Acid	10-heptadecenoate (17:1n7)	LC/MS neg	33971		HMDB0060038	5312435		1.06	0.5402	0.0764
Amino Acid	Urea cycle; Arginine and Proline Metabolism	proline	LC/MS pos early	1898	C00148 C000763	HMDB0000162 HMDB0003411	145742;614;8988		1.06	0.479	0.0689
Energy	Oxidative Phosphorylation	phosphate	LC/MS pos early	42109	C00009	HMDB0001429	1061		1.06	0.2383	0.0372
Nucleotide	Purine Metabolism, (Hypo)Xanthine/Inosine containing	urate	LC/MS neg	1604	C00366	HMDB0000289	1175		1.06	0.4451	0.0647
Amino Acid	Creatine Metabolism	guanidinoacetate	LC/MS pos early	43802	C00581	HMDB0000128	763		1.06	0.5809	0.0813
Lipid	Medium Chain Fatty Acid	caprylate (8:0)	LC/MS neg	32492	C06423	HMDB0000482	379		1.06	0.6678	0.0915
Xenobiotics	Benzoate Metabolism	3-phenylpropionate (hydrocinnamate)	LC/MS neg	15749	C05629	HMDB0000764	107		1.05	0.4025	0.0593
Amino Acid	Creatine Metabolism	creatine	LC/MS pos early	27718	C00300	HMDB0000064	586		1.05	0.0834	0.0148
Carbohydrate	Aminosugar Metabolism	erythronate*	LC/MS polar	42420		HMDB0000613	2781043		1.05	0.4905	0.0703
Carbohydrate	Aminosugar Metabolism	glucosamine-6-phosphate	LC/MS polar	580	C00352	HMDB0001254	440997		1.05	0.5286	0.0749
Lipid	Fatty Acid Metabolism (Acyl Carnitine, Long Chain Saturated)	behenoylcarnitine (C22)*	LC/MS pos late	57514		HMDB0062468	71464577		1.04	0.756	0.102
Lipid	Fatty Acid Metabolism (Acyl Carnitine, Hydroxy)	(S)-3-hydroxybutyrylcarnitine	LC/MS pos early	52984		HMDB0013127	71464477		1.04	0.9246	0.1215
Nucleotide	Dinucleotide	(3'-5')-cytidylyluridine*	LC/MS neg	62399			145459097		1.04	0.6603	0.0907
Xenobiotics	Food Component/Plant	homostachydrine*	LC/MS neg	52800	C08283	HMDB0033433	441447		1.04	0.8942	0.1182
Cofactors and Vitamins	Vitamin B6 Metabolism	pyridoxamine phosphate	LC/MS pos early	3138	C00647	HMDB0001555	1053		1.04	0.6041	0.0843
Cofactors and Vitamins	Vitamin D Metabolism	vitamin D3 sulfate	LC/MS polar	64558			71752977		1.03	0.889	0.1177
Cofactors and Vitamins	Tocopherol Metabolism	alpha-tocopherol	LC/MS pos late	1561	C02477	HMDB0001893	86472		1.03	0.6644	0.0911
Amino Acid	Leucine, Isoleucine and Valine Metabolism	ethylmalonate	LC/MS polar	15765		HMDB0000622	11756		1.03	0.8138	0.1089
Lipid	Diacylglycerol	oleoyl-arachidonoyl-glycerol (18:1/20:4) [2]*	LC/MS pos late	54961		HMDB0007228	9543786		1.03	0.8905	0.1178
Amino Acid	Glutathione Metabolism	glutathione, oxidized (GSSG)	LC/MS pos early	27727	D00031 C00127	HMDB0003337	65359		1.02	0.696	0.0947
Lipid	Fatty Acid, Dihydroxy	2S,3R-dihydroxybutyrate	LC/MS polar	62950		HMDB0002453	10964471		1.02	0.9538	0.125
Amino Acid	Tryptophan Metabolism	N-acetylkynurenine (2)	LC/MS neg	48757			73817779		1.02	0.9256	0.1215
Amino Acid	Glycine, Serine and Threonine Metabolism	sarcosine	LC/MS pos early	1516	C00213	HMDB0000271	1088		1.01	0.9165	0.1206
Lipid	Fatty Acid, Monohydroxy	alpha-hydroxycaproate	LC/MS neg	37073		HMDB0001624	99824		1.01	0.8751	0.1162
Lipid	Lysophospholipid	1-oleoyl-GPG (18:1)*	LC/MS neg	45968					1.01	0.4247	0.0621
Lipid	Sterol	cholesterol	LC/MS pos late	63	C00187	HMDB0000067	6432564;11025495;5997		1.01	0.8441	0.1125
Cofactors and Vitamins	Vitamin B6 Metabolism	pyridoxal	LC/MS pos early	1651	C00250	HMDB0001545	1050		1.01	0.7265	0.0986
Nucleotide	Pyrimidine Metabolism, Uracil containing	uracil	LC/MS polar	605	C00106	HMDB0000300	1174		1.01	0.7397	0.1
Lipid	Long Chain Polyunsaturated Fatty Acid (n3 and n6)	linoleate (18:2n6)	LC/MS neg	1105	C01595	HMDB0000673 HMDB0006270	5280450		1.01	0.8475	0.1127
Lipid	Long Chain Polyunsaturated Fatty Acid (n3 and n6)	linolenate [alpha or gamma; (18:3n3 or 6)]	LC/MS neg	34035	C06426 C06427	HMDB0001388 HMDB0003073	5280933;5280934		1.01	0.73	0.0988
Amino Acid	Lysine Metabolism	5-aminovalerate	LC/MS pos early	18319	C00431	HMDB0003355	138		1.01	0.8965	0.1183
Xenobiotics	Food Component/Plant	cinnamoylglycine	LC/MS neg	38637		HMDB0011621	709625		1
Nucleotide	Purine Metabolism, Adenine containing	adenylosuccinate	LC/MS neg	18360	C03794	HMDB0000536	440122		1	0.2338	0.0366
Carbohydrate	Nucleotide Sugar	UDP-N-acetylglucosamine/galactosamine	LC/MS polar	46148	C00203 C00043	HMDB0000304 HMDB0000290	44576;1167		1	0.996	0.1298
Nucleotide	Purine Metabolism, Guanine containing	2'-deoxyguanosine	LC/MS neg	1411	C00330	HMDB0000085	135398592		0.99	0.8768	0.1164
Amino Acid	Lysine Metabolism	N-acetyl-cadaverine	LC/MS pos early	43530		HMDB0002284	10374713		0.99	0.6931	0.0944
Nucleotide	Pyrimidine Metabolism, Uracil containing	uridine	LC/MS neg	606	C00299	HMDB0000296	6029		0.99	0.968	0.1266
Amino Acid	Glycine, Serine and Threonine Metabolism	glycine	LC/MS pos early	58	C00037	HMDB0000123	750		0.99	0.903	0.1191
Amino Acid	Histidine Metabolism	histidine	LC/MS neg	59	C00135	HMDB0000177	6274		0.99	0.997	0.1299
Nucleotide	Dinucleotide	(3'-5')-guanylyladenosine*	LC/MS neg	62761					0.99	0.9821	0.1283
Xenobiotics	Food Component/Plant	formononetin	LC/MS neg	35657	C00858	HMDB0005808	5280378		0.99	0.4692	0.0677
Carbohydrate	Nucleotide Sugar	UDP-galactose	LC/MS polar	15860	C00052	HMDB0000302	18068		0.98	0.7793	0.1048
Nucleotide	Pyrimidine Metabolism, Uracil containing	beta-alanine	LC/MS pos early	55	C00099	HMDB0000056	239		0.98	0.7523	0.1016
Lipid	Phospholipid Metabolism	choline	LC/MS pos early	15506	C00114	HMDB0000097	305		0.98	0.6893	0.0942
Cofactors and Vitamins	Vitamin B6 Metabolism	pyridoxamine	LC/MS pos early	2150	C00534	HMDB0001431	1052		0.97	0.9941	0.1297
Lipid	Carnitine Metabolism	carnitine	LC/MS pos early	15500	C00487 C00308	HMDB0000062	288		0.96	0.6298	0.0873
Amino Acid	Phenylalanine Metabolism	phenylalanine	LC/MS pos early	64	C00079	HMDB0000159	6140		0.96	0.8128	0.1089
Nucleotide	Purine Metabolism, Adenine containing	adenosine 3',5'-cyclic monophosphate (cAMP)	LC/MS neg	2831	C00575	HMDB0000058	6076		0.96	0.4433	0.0645
Xenobiotics	Chemical	4-chlorobenzoic acid	LC/MS neg	63988	C02370		6318		0.96	0.2682	0.0414
Amino Acid	Tryptophan Metabolism	indoleacetate	LC/MS neg	27513	C00954	HMDB0000197	802		0.95	0.9664	0.1265
Amino Acid	Histidine Metabolism	1-methyl-5-imidazoleacetate	LC/MS pos early	62946		HMDB04988	6451814		0.95	0.9161	0.1206
Lipid	Medium Chain Fatty Acid	10-undecenoate (11:1n1)	LC/MS neg	32497	C13910	HMDB0033724	14891		0.95	0.6353	0.0878
Carbohydrate	Glycolysis, Gluconeogenesis, and Pyruvate Metabolism	lactate	LC/MS polar	527	C00186	HMDB0000190	612		0.95	0.5721	0.0805
Xenobiotics	Benzoate Metabolism	benzoate	LC/MS neg	15778	C00180	HMDB0001870	243		0.95	0.3108	0.0472
Amino Acid	Methionine, Cysteine, SAM and Taurine Metabolism	taurine	LC/MS neg	2125	C00245	HMDB0000251	1123		0.95	0.2945	0.0449
Nucleotide	Purine Metabolism, (Hypo)Xanthine/Inosine containing	N1-methylinosine	LC/MS pos early	48351		HMDB0002721	650095		0.94	0.8024	0.1078
Cofactors and Vitamins	Nicotinate and Nicotinamide Metabolism	nicotinamide	LC/MS pos early	594	C00153	HMDB0001406	936		0.94	0.4835	0.0694
Lipid	Lysophospholipid	1-linolenoyl-GPG (18:3)*	LC/MS neg	62368					0.94	0.4641	0.0671
Lipid	Sterol	4-cholesten-3-one	LC/MS pos late	38125	C00599	HMDB0000921	91477		0.93	0.4026	0.0593
Lipid	Ceramides	N-stearoyl-sphingadienine (d18:2/18:0)*	LC/MS pos late	57417			132282053		0.93	0.4294	0.0627
Nucleotide	Purine Metabolism, (Hypo)Xanthine/Inosine containing	inosine	LC/MS neg	1123	C00294	HMDB0000195	6021		0.93	0.2026	0.0322
Cofactors and Vitamins	Ascorbate and Aldarate Metabolism	oxalate (ethanedioate)	LC/MS neg	20694	C00209	HMDB0002329	971		0.93	0.2033	0.0323
Amino Acid	Lysine Metabolism	N6-acetyllysine	LC/MS neg	36752	C02727	HMDB0000206	92832		0.93	0.6509	0.0896
Carbohydrate	Nucleotide Sugar	guanosine 5'-diphospho-fucose	LC/MS polar	15903					0.93	0.344	0.0514
Lipid	Dihydrosphingomyelins	sphingomyelin (d18:0/20:0, d16:0/22:0)*	LC/MS pos late	57476					0.93	0.5141	0.0734
Amino Acid	Methionine, Cysteine, SAM and Taurine Metabolism	3-sulfo-L-alanine	LC/MS polar	47089	C00506	HMDB0002757	72886		0.93	0.6044	0.0843
Lipid	Fatty Acid Metabolism (Acyl Carnitine, Long Chain Saturated)	lignoceroylcarnitine (C24)*	LC/MS pos late	57515					0.92	0.4929	0.0706
Amino Acid	Methionine, Cysteine, SAM and Taurine Metabolism	5-methylthioribose**	LC/MS pos early	62100		HMDB0001087	6419710		0.92	0.4706	0.0679
Amino Acid	Urea cycle; Arginine and Proline Metabolism	trans-4-hydroxyproline	LC/MS pos early	32306	C01157	HMDB0000725	5810		0.92	0.8794	0.1166
Amino Acid	Lysine Metabolism	lysine	LC/MS pos early	1301	C00047 C00739	HMDB0003405	5962		0.92	0.328	0.0494
Amino Acid	Methionine, Cysteine, SAM and Taurine Metabolism	methionine sulfoxide	LC/MS pos early	18374	C02989	HMDB0002005	158980		0.92	0.6927	0.0944
Amino Acid	Lysine Metabolism	N6,N6-dimethyllysine	LC/MS pos early	62862	C05545	HMDB0013287	193344		0.92	0.5184	0.0739
Nucleotide	Purine and Pyrimidine Metabolism	methylphosphate	LC/MS pos early	37070		HMDB61711	13130		0.91	0.6094	0.0849
Lipid	Lysophospholipid	1-oleoyl-GPI (18:1)	LC/MS neg	36602		HMDB0061693	86289645		0.9	0.7669	0.1034
Lipid	Lysophospholipid	1-linoleoyl-GPG (18:2)*	LC/MS neg	54885					0.9	0.4147	0.0608
Nucleotide	Purine Metabolism, (Hypo)Xanthine/Inosine containing	xanthosine	LC/MS neg	15136	C01762	HMDB0000299	64959		0.9	0.2923	0.0448
Energy	TCA Cycle	citraconate/glutaconate	LC/MS polar	47076	C02226 C02214	HMDB0000620 HMDB0000634	643798;5280498		0.9	0.8474	0.1127
Xenobiotics	Food Component/Plant	pheophorbide A	LC/MS pos late	35879	C18021		253193		0.9	0.463	0.0671
Amino Acid	Leucine, Isoleucine and Valine Metabolism	N-acetylvaline	LC/MS neg	1591		HMDB0011757	66789		0.89	0.5014	0.0716
Lipid	Phosphatidylethanolamine (PE)	1-palmitoyl-2-stearoyl-GPE (16:0/18:0)*	LC/MS pos late	57388		HMDB08925	5326793		0.89	0.773	0.1041
Amino Acid	Tryptophan Metabolism	indoleacetylglycine	LC/MS neg	54730			446640		0.89	0.4299	0.0627
Amino Acid	Tryptophan Metabolism	indolelactate	LC/MS neg	18349	C02043	HMDB0000671	92904		0.89	0.3502	0.0522
Carbohydrate	Aminosugar Metabolism	N-acetylglucosamine/N-acetylgalactosamine	LC/MS pos early	46539	C01074	HMDB0000212 HMDB0000215	84265;439174		0.88	0.3156	0.0477
Cofactors and Vitamins	Ascorbate and Aldarate Metabolism	threonate	LC/MS polar	27738	C01620	HMDB0000943 HMDB0062620	5460407;151152		0.88	0.1867	0.03
Amino Acid	Leucine, Isoleucine and Valine Metabolism	leucine	LC/MS pos early	60	C00123	HMDB0000687	6106		0.88	0.1425	0.0236
Lipid	Ceramide PEs	palmitoyl-sphingosine-phosphoethanolamine (d18:1/16:0)	LC/MS pos late	62984					0.88	0.4049	0.0595
Amino Acid	Urea cycle; Arginine and Proline Metabolism	N-monomethylarginine	LC/MS pos early	43586	C03884	HMDB0029416	132862		0.88	0.5484	0.0774
Amino Acid	Urea cycle; Arginine and Proline Metabolism	dimethylarginine (SDMA + ADMA)	LC/MS pos early	36808	C21189 C03626	HMDB0003334 HMDB0001539	123831;169148		0.88	0.6173	0.0858
Xenobiotics	Benzoate Metabolism	3-(3-hydroxyphenyl)propionate	LC/MS neg	35635	C11457	HMDB0000375	91		0.88	0.807	0.1082
Amino Acid	Guanidino and Acetamido Metabolism	1-methylguanidine	LC/MS pos early	48114	C02294	HMDB0001522	10111		0.88	0.3156	0.0477
Xenobiotics	Chemical	sulfate*	LC/MS neg	46960	C00059	HMDB01448	5152822		0.87	0.1921	0.0308
Lipid	Plasmalogen	1-(1-enyl-palmitoyl)-2-palmitoleoyl-GPC (P-16:0/16:1)*	LC/MS pos late	52713		HMDB0011207	52923882		0.87	0.2924	0.0448
Amino Acid	Alanine and Aspartate Metabolism	alanine	LC/MS pos early	1126	C00041	HMDB0000161	5950		0.87	0.1204	0.0202
Energy	TCA Cycle	citrate	LC/MS neg	1564	C00158	HMDB0000094	311		0.87	0.0093	0.0022
Lipid	Fatty Acid, Dihydroxy	3,4-dihydroxybutyrate	LC/MS polar	62952		HMDB0000337	150929		0.87	0.3843	0.0568
Lipid	Sphingomyelins	sphingomyelin (d18:2/23:1)*	LC/MS pos late	57482					0.87	0.2408	0.0376
Xenobiotics	Food Component/Plant	N-carboxymethylalanine	LC/MS pos early	63155			440119		0.87	0.344	0.0514
Lipid	Fatty Acid, Dihydroxy	2R,3R-dihydroxybutyrate	LC/MS polar	63109		HMDB0000498	13120901		0.87	0.0875	0.0155
Lipid	Endocannabinoid	N-stearoyltaurine	LC/MS neg	39730			168274		0.87	0.3431	0.0514
Amino Acid	Urea cycle; Arginine and Proline Metabolism	pro-hydroxy-pro	LC/MS pos early	35127		HMDB0006695	11902893		0.86	0.8067	0.1082
Amino Acid	Methionine, Cysteine, SAM and Taurine Metabolism	methionine	LC/MS pos early	1302	C00073	HMDB0000696	6137		0.86	0.2931	0.0448
Cofactors and Vitamins	Riboflavin Metabolism	flavin adenine dinucleotide (FAD)	LC/MS neg	2134	C00016	HMDB0001248	643975		0.86	0.0007	0.0002
Peptide	Modified Peptides	N,N-dimethyl-pro-pro	LC/MS pos early	64571					0.86	0.0512	0.0096
Lipid	Fatty Acid, Dicarboxylate	adipate (C6-DC)	LC/MS polar	21134	C06104	HMDB0000448	196		0.86	0.3784	0.056
Amino Acid	Urea cycle; Arginine and Proline Metabolism	arginine	LC/MS pos early	1638	C00062	HMDB0000517	6322		0.85	0.1181	0.0199
Amino Acid	Glutathione Metabolism	3'-dephospho-CoA-glutathione*	LC/MS neg	62807					0.85	0.2318	0.0364
Amino Acid	Alanine and Aspartate Metabolism	N-acetylasparagine	LC/MS pos early	33942		HMDB0006028	99715		0.85	0.6536	0.0898
Lipid	Dihydroceramides	N-palmitoyl-sphinganine (d18:0/16:0)	LC/MS pos late	52604		HMDB11760	5283572		0.85	0.2445	0.038
Amino Acid	Leucine, Isoleucine and Valine Metabolism	isobutyrylglycine	LC/MS neg	35437		HMDB0000730	10855600		0.84	0.5242	0.0746
Amino Acid	Polyamine Metabolism	5-methylthioadenosine (MTA)	LC/MS pos early	1419	C00170	HMDB0001173	439176		0.84	0.0597	0.011
Carbohydrate	Aminosugar Metabolism	N-acetylglucosaminylasparagine	LC/MS pos early	48149	C04540	HMDB0000489	123826		0.84	0.0664	0.0121
Lipid	Fatty Acid, Monohydroxy	8-hydroxyoctanoate	LC/MS neg	21239		HMDB0061914	69820		0.84	0.3145	0.0477
Lipid	Fatty Acid Synthesis	malonate	LC/MS polar	15872	C00383	HMDB0000691	867		0.83	0.6281	0.0872
Lipid	Lysophospholipid	2-palmitoleoyl-GPC (16:1)*	LC/MS neg	47118		HMDB10383	122164832		0.83	0.6137	0.0854
Amino Acid	Methionine, Cysteine, SAM and Taurine Metabolism	S-methylcysteine	LC/MS pos early	39592		HMDB0002108	88180;7058174;24417		0.83	0.1382	0.023
Carbohydrate	Pentose Metabolism	ribonate	LC/MS polar	27731	C01685	HMDB0000867	5460677		0.83	0.8209	0.1096
Amino Acid	Leucine, Isoleucine and Valine Metabolism	isobutyrylcarnitine (C4)	LC/MS pos early	33441		HMDB0000736	168379		0.82	0.2081	0.0329
Amino Acid	Tryptophan Metabolism	kynurenate	LC/MS neg	1417	C01717	HMDB0000715	3845		0.82	0.4802	0.069
Nucleotide	Purine Metabolism, (Hypo)Xanthine/Inosine containing	xanthine	LC/MS polar	3147	C00385	HMDB0000292	1188		0.82	0.0236	0.0049
Cofactors and Vitamins	Nicotinate and Nicotinamide Metabolism	nicotinamide adenine dinucleotide (NAD+)	LC/MS neg	5278	C00006	HMDB0000217	5892		0.82	0.0921	0.0162
Xenobiotics	Benzoate Metabolism	4-hydroxybenzoate	LC/MS polar	21133	C00156	HMDB0000500	135		0.82	0.6337	0.0878
Amino Acid	Glutathione Metabolism	S-methylglutathione	LC/MS pos early	33944	C11347		115260		0.81	0.202	0.0322
Lipid	Fatty Acid, Branched	(14 or 15)-methylpalmitate (a17:0 or i17:0)	LC/MS neg	38768	C16995	HMDB0061859	8181;17903417		0.81	0.3748	0.0556
Nucleotide	Purine Metabolism, Adenine containing	N6-carbamoylthreonyladenosine	LC/MS neg	35157		HMDB0041623	161466		0.81	0.0179	0.0039
Amino Acid	Leucine, Isoleucine and Valine Metabolism	isoleucine	LC/MS pos early	1125	C16424 C00407 C06418	HMDB0000172	6306		0.81	0.0443	0.0085
Lipid	Sphingomyelins	lignoceroyl sphingomyelin (d18:1/24:0)	LC/MS pos late	57330					0.81	0.1089	0.0186
Amino Acid	Histidine Metabolism	imidazole lactate	LC/MS pos early	15716	C05568	HMDB0002320	793		0.81	0.0102	0.0024
Lipid	Plasmalogen	1-(1-enyl-palmitoyl)-2-palmitoyl-GPC (P-16:0/16:0)*	LC/MS pos late	52716		HMDB0011206	11146967		0.8	0.0874	0.0155
Lipid	Plasmalogen	1-(1-enyl-palmitoyl)-2-oleoyl-GPC (P-16:0/18:1)*	LC/MS pos late	52478		HMDB0007996	34779384		0.8	0.0147	0.0032
Lipid	Sphingolipid Synthesis	phytosphingosine	LC/MS pos late	1510	C12144	HMDB0004610	122121		0.8	0.1984	0.0317
Lipid	Phosphatidylcholine (PC)	1-palmitoyl-2-stearoyl-GPC (16:0/18:0)	LC/MS pos late	52616	C03889	HMDB0007970	24778686		0.8	0.1166	0.0197
Lipid	Phospholipid Metabolism	choline phosphate	LC/MS pos early	34396	C00588	HMDB0001565	1014		0.8	0.0096	0.0022
Lipid	Fatty Acid, Dicarboxylate	dodecanedioate (C12-DC)	LC/MS neg	32388	C02678	HMDB0000623	12736		0.8	0.1177	0.0198
Carbohydrate	Nucleotide Sugar	cytidine 5'-monophospho-N-acetylneuraminic acid	LC/MS polar	36831	C00128	HMDB0001176	448209		0.8	0.0006	0.0002
Amino Acid	Tryptophan Metabolism	5-hydroxytryptophol	LC/MS neg	41498		HMDB0001855	9061		0.79	0.3025	0.0461
Amino Acid	Leucine, Isoleucine and Valine Metabolism	2-methylbutyrylcarnitine (C5)	LC/MS pos early	45095		HMDB0000378	6426901		0.79	0.1608	0.0261
Cofactors and Vitamins	Thiamine Metabolism	thiamin monophosphate	LC/MS pos early	15798	C01081	HMDB0002666	1131;3382778		0.79	0.0116	0.0026
Lipid	Dihydroceramides	N-stearoyl-phytosphingosine (t18:0/18:0)*	LC/MS pos late	63038			9898642		0.79	0.0781	0.014
Nucleotide	Dinucleotide	(3'-5')-adenylylguanosine*	LC/MS neg	62760			135508729		0.79	0.6412	0.0884
Cofactors and Vitamins	Thiamine Metabolism	thiamin (Vitamin B1)	LC/MS pos early	5341	DG00125 C00378 D08580	HMDB0000235	1130		0.78	0.1103	0.0188
Amino Acid	Alanine and Aspartate Metabolism	aspartate	LC/MS pos early	443	C00049	HMDB0000191	5960		0.78	0.0109	0.0025
Lipid	Monoacylglycerol	1-docosahexaenoylglycerol (22:6)	LC/MS neg	35153		HMDB0011587	53480995		0.78	0.2158	0.034
Amino Acid	Methionine, Cysteine, SAM and Taurine Metabolism	N-acetylcysteine	LC/MS pos early	1586	C06809	HMDB0001890	12035		0.78	0.0398	0.0077
Lipid	Fatty Acid, Monohydroxy	13-HODE + 9-HODE	LC/MS neg	37752	C14767 C14762	HMDB0004667 HMDB0004670	5312830;1424;5282947;5282944;5282945		0.78	0.1036	0.0178
Lipid	Ceramides	N-palmitoyl-sphingadienine (d18:2/16:0)*	LC/MS pos late	57416					0.77	0.0004	0.0002
Lipid	Sphingomyelins	sphingomyelin (d17:2/16:0, d18:2/15:0)*	LC/MS pos late	57483					0.77	0.143	0.0237
Lipid	Phosphatidylethanolamine (PE)	1,2-dipalmitoyl-GPE (16:0/16:0)*	LC/MS pos late	57341		HMDB0008923	445468		0.77	0.1655	0.0268
Lipid	Inositol Metabolism	myo-inositol	LC/MS polar	1124	C00137	HMDB0000211	892		0.76	0.0009	0.0003
Energy	TCA Cycle	succinylcarnitine (C4-DC)	LC/MS pos early	37058		HMDB0061717	71464481		0.76	0.0006	0.0002
Lipid	Fatty Acid, Monohydroxy	2-hydroxynervonate*	LC/MS neg	61698			5312783		0.76	0.1583	0.0258
Nucleotide	Purine Metabolism, Guanine containing	guanosine	LC/MS neg	1573	C00387	HMDB0000133	6802		0.76	0.014	0.0031
Lipid	Lysophospholipid	1-palmitoyl-GPI (16:0)	LC/MS neg	35305		HMDB0061695	71296207		0.75	0.1791	0.0288
Cofactors and Vitamins	Hemoglobin and Porphyrin Metabolism	protoporphyrin IX	LC/MS pos late	39321	C02191	HMDB0000241	4971		0.75	0.2086	0.0329
Carbohydrate	Glycolysis, Gluconeogenesis, and Pyruvate Metabolism	glucose	LC/MS polar	48152	C00031	HMDB0000122	5793		0.75	0.0657	0.012
Lipid	Long Chain Polyunsaturated Fatty Acid (n3 and n6)	heptadecatrienoate (17:3)*	LC/MS neg	62383	C16344		16061034		0.75	0.1489	0.0244
Lipid	Medium Chain Fatty Acid	caproate (6:0)	LC/MS neg	32489	C01585	HMDB0000535	8892		0.75	0.1789	0.0288
Amino Acid	Lysine Metabolism	cadaverine	LC/MS pos early	15308	C01672	HMDB0002322	273		0.74	0.0478	0.009
Nucleotide	Purine Metabolism, Adenine containing	N1-methyladenosine	LC/MS pos early	15650	C02494	HMDB0003331	27476		0.74	0.0006	0.0002
Amino Acid	Leucine, Isoleucine and Valine Metabolism	valine	LC/MS pos early	1649	C00183	HMDB0000883	6287		0.74	0.0204	0.0043
Amino Acid	Creatine Metabolism	creatinine	LC/MS pos early	513	C00791	HMDB0000562	588		0.74	0.0683	0.0124
Nucleotide	Dinucleotide	(3'-5')-adenylyladenosine*	LC/MS neg	62396			94231		0.74	0.1931	0.0309
Amino Acid	Urea cycle; Arginine and Proline Metabolism	carboxy-methyl-arginine	LC/MS pos early	64071		HMDB39111			0.74	0.0898	0.0158
Carbohydrate	Fructose, Mannose and Galactose Metabolism	galactitol (dulcitol)	LC/MS polar	1117	C01697	HMDB0000107	11850		0.73	0.8254	0.1101
Lipid	Fatty Acid Synthesis	malonylcarnitine	LC/MS pos early	37059		HMDB0002095	22833583		0.73	0.0027	0.0007
Lipid	Endocannabinoid	N-palmitoyltaurine	LC/MS neg	39835			14504290		0.73	0.1309	0.0219
Carbohydrate	Aminosugar Metabolism	N-acetylglucosamine 6-phosphate	LC/MS polar	15107	C00357	HMDB0002817	439219		0.73	0.0453	0.0086
Nucleotide	Pyrimidine Metabolism, Thymine containing	5,6-dihydrothymine	LC/MS neg	1418	C00906	HMDB0000079	93556		0.73	0.5609	0.079
Cofactors and Vitamins	Tocopherol Metabolism	delta-tocopherol	LC/MS pos late	33418	C14151	HMDB0002902	92094		0.72	0.4122	0.0605
Amino Acid	Tyrosine Metabolism	vanillactate	LC/MS neg	54910		HMDB0000913	160637		0.72	0.2561	0.0397
Cofactors and Vitamins	Nicotinate and Nicotinamide Metabolism	nicotinamide riboside	LC/MS pos early	33013	C03150	HMDB0000855	439924		0.72	0.3672	0.0546
Amino Acid	Glutathione Metabolism	cysteinylglycine	LC/MS pos early	35637	C01419	HMDB0000078	439498		0.72	0.0112	0.0025
Amino Acid	Urea cycle; Arginine and Proline Metabolism	N-acetylcitrulline	LC/MS pos early	48434	C15532 C02851	HMDB0000856	656979		0.72	0.0004	0.0001
Amino Acid	Tryptophan Metabolism	indolepropionate	LC/MS neg	32405		HMDB0002302	3744		0.72	0.0779	0.014
Lipid	Fatty Acid, Dihydroxy	9,10-DiHOME	LC/MS neg	38399	C14828	HMDB0004704	9966640		0.72	0.1165	0.0197
Lipid	Sphingomyelins	sphingomyelin (d17:1/16:0, d18:1/15:0, d16:1/17:0)*	LC/MS pos late	52433					0.71	0.0073	0.0018
Nucleotide	Purine Metabolism, Adenine containing	adenine	LC/MS pos early	554	C00147	HMDB0000034	190		0.71	0.0203	0.0043
Lipid	Eicosanoid	prostaglandin F2alpha	LC/MS neg	19398	C00639	HMDB0001139	5283078		0.71	0.0241	0.005
Nucleotide	Purine Metabolism, Adenine containing	1-methyladenine	LC/MS pos early	1527	C02216	HMDB0011599	135398646		0.71	0.3067	0.0467
Lipid	Fatty Acid, Monohydroxy	2-hydroxyarachidate*	LC/MS neg	61700			5225199		0.71	0.1693	0.0273
Lipid	Phosphatidylinositol (PI)	1-stearoyl-2-arachidonoyl-GPI (18:0/20:4)	LC/MS pos late	52449		HMDB0009815			0.71	0.0006	0.0002
Lipid	Phosphatidylcholine (PC)	1-palmitoyl-2-docosahexaenoyl-GPC (16:0/22:6)	LC/MS pos late	52610		HMDB0007991	6441886		0.71	2.377e-05	1.1941e-05
Lipid	Long Chain Polyunsaturated Fatty Acid (n3 and n6)	hexadecadienoate (16:2n6)	LC/MS neg	57652		HMDB0000477	13932172		0.71	0.1466	0.0241
Nucleotide	Purine Metabolism, Guanine containing	7-methylguanine	LC/MS pos early	35114	C02242	HMDB0000897	135398679		0.7	0.0201	0.0042
Lipid	Endocannabinoid	oleoyl ethanolamide	LC/MS pos late	38102		HMDB0002088	5283454		0.7	0.0722	0.0131
Amino Acid	Glutathione Metabolism	S-(1,2-dicarboxyethyl)glutathione	LC/MS neg	63009			9802383		0.7	0.0084	0.002
Xenobiotics	Benzoate Metabolism	4-methylcatechol sulfate	LC/MS neg	46146		HMDB0240459	54104170		0.7	0.5272	0.0748
Amino Acid	Tyrosine Metabolism	o-Tyrosine	LC/MS pos early	43392		HMDB0006050	91482		0.69	0.0929	0.0163
Amino Acid	Tryptophan Metabolism	tryptophan	LC/MS pos early	54	C00078	HMDB0000929	6305		0.69	0.029	0.0059
Xenobiotics	Food Component/Plant	glycitin (glycitein 7-O-glucoside)	LC/MS neg	32432	C16195	HMDB0002219	187808		0.68	0.5203	0.0741
Lipid	Endocannabinoid	stearoyl ethanolamide	LC/MS pos late	38625		HMDB0013078	27902		0.68	0.0055	0.0014
Amino Acid	Urea cycle; Arginine and Proline Metabolism	N-alpha-acetylornithine	LC/MS pos early	32984	C00437	HMDB0003357	439232		0.68	0.0157	0.0034
Lipid	Plasmalogen	1-(1-enyl-palmitoyl)-2-oleoyl-GPE (P-16:0/18:1)*	LC/MS pos late	52477		HMDB0011342	52925128		0.68	0.0013	0.0004
Lipid	Sphingomyelins	sphingomyelin (d18:1/17:0, d17:1/18:0, d19:1/16:0)	LC/MS pos late	52615			46891763		0.68	0.0013	0.0004
Carbohydrate	Fructose, Mannose and Galactose Metabolism	fructose	LC/MS polar	48195	C00095	HMDB0000660	2723872		0.68	0.1523	0.0249
Amino Acid	Polyamine Metabolism	N-carbamoylputrescine	LC/MS pos early	63854	C00436	HMDB0033458	502		0.67	0.4954	0.0709
Amino Acid	Tryptophan Metabolism	picolinate	LC/MS pos early	1512	C10164	HMDB0002243	1018		0.67	0.0261	0.0053
Lipid	Lysophospholipid	1-palmitoyl-GPG (16:0)*	LC/MS neg	45970			3300276		0.67	0.1683	0.0272
Lipid	Secondary Bile Acid Metabolism	glycohyocholate	LC/MS neg	42574		HMDB0000138	71361462		0.67	0.1584	0.0258
Cofactors and Vitamins	Vitamin B6 Metabolism	pyridoxate	LC/MS neg	31555	C00847	HMDB0000017	6723		0.66	0.0317	0.0063
Amino Acid	Tryptophan Metabolism	oxindolylalanine	LC/MS pos early	64568			20977764		0.66	0.0424	0.0081
Nucleotide	Purine Metabolism, Adenine containing	methylthioadenosine sulfoxide	LC/MS neg	62801		HMDB0033662	13342874		0.66	0.099	0.0171
Lipid	Fatty Acid, Dicarboxylate	pimelate (C7-DC)	LC/MS polar	15704	C02656	HMDB0000857	385		0.66	0.2882	0.0442
Lipid	Long Chain Monounsaturated Fatty Acid	palmitoleate (16:1n7)	LC/MS neg	33447	C08362	HMDB0003229	445638		0.66	0.0269	0.0055
Amino Acid	Glutamate Metabolism	4-hydroxyglutamate	LC/MS pos early	40499	C03079	HMDB0001344	439902		0.66	0.034	0.0067
Amino Acid	Leucine, Isoleucine and Valine Metabolism	N-acetylisoleucine	LC/MS neg	33967		HMDB0061684	306109		0.65	0.0616	0.0113
Lipid	Fatty Acid, Dicarboxylate	dodecenedioate (C12:1-DC)*	LC/MS neg	61864		HMDB0000933	5283028		0.65	0.0795	0.0142
Lipid	Sterol	7-alpha-hydroxy-3-oxo-4-cholestenoate (7-Hoca)	LC/MS neg	36776	C17337	HMDB0012458	3081085		0.65	0.0043	0.0011
Amino Acid	Urea cycle; Arginine and Proline Metabolism	urea	LC/MS pos early	1670	C00086	HMDB0000294	1176		0.65	0.0072	0.0017
Lipid	Sphingosines	hexadecasphingosine (d16:1)*	LC/MS pos late	57428			14767871		0.64	0.0421	0.0081
Xenobiotics	Chemical	thioproline	LC/MS pos early	53231			93176		0.64	0.0019	0.0005
Nucleotide	Dinucleotide	(3'-5')-cytidylylcytidine*	LC/MS neg	62397			94237		0.64	0.0725	0.0131
Amino Acid	Lysine Metabolism	N6-carboxyethyllysine	LC/MS pos early	37458			23400779		0.64	0.0064	0.0016
Lipid	Fatty Acid, Monohydroxy	4-hydroxybutyrate (GHB)	LC/MS polar	34585	C00989	HMDB0000710	10413		0.63	0.0445	0.0085
Lipid	Long Chain Polyunsaturated Fatty Acid (n3 and n6)	hexadecatrienoate (16:3n3)	LC/MS neg	57651			91820460		0.63	0.0936	0.0163
Xenobiotics	Benzoate Metabolism	catechol sulfate	LC/MS neg	35320		HMDB0059724	3083879		0.63	0.33	0.0497
Lipid	Diacylglycerol	palmitoyl-arachidonoyl-glycerol (16:0/20:4) [1]*	LC/MS pos late	54957		HMDB0007112	9543736		0.63	0.0275	0.0056
Xenobiotics	Food Component/Plant	4-hydroxycinnamate	LC/MS neg	36770	C00811	HMDB0002035	637542		0.63	0.162	0.0263
Amino Acid	Leucine, Isoleucine and Valine Metabolism	N-acetylleucine	LC/MS neg	1587	C02710	HMDB0011756	70912		0.62	0.0475	0.0089
Carbohydrate	Disaccharides and Oligosaccharides	lactose	LC/MS polar	567	C01970	HMDB0041627	6134		0.62	0.4455	0.0647
Lipid	Carnitine Metabolism	deoxycarnitine	LC/MS pos early	36747	C01181	HMDB0001161	22620		0.62	0.0005	0.0002
Carbohydrate	Pentose Metabolism	ribulose/xylulose	LC/MS polar	48340		HMDB0000621 HMDB0000751 HMDB0001644 HMDB0003371	151261;5289590		0.62	0.0455	0.0086
Lipid	Fatty Acid, Branched	(16 or 17)-methylstearate (a19:0 or i19:0)	LC/MS neg	38296		HMDB0037397	3083779		0.61	0.0973	0.0169
Amino Acid	Tyrosine Metabolism	N-acetyltyrosine	LC/MS neg	32390		HMDB0000866	68310		0.61	0.0178	0.0038
Cofactors and Vitamins	Nicotinate and Nicotinamide Metabolism	nicotinamide ribonucleotide (NMN)	LC/MS pos early	22152	C00455	HMDB0000229	14180		0.61	0.1421	0.0236
Amino Acid	Tyrosine Metabolism	N-formylphenylalanine	LC/MS neg	48433		HMDB0240317	7064571;759256		0.6	0.0335	0.0066
Lipid	Monoacylglycerol	1-palmitoylglycerol (16:0)	LC/MS neg	21127		HMDB0011564	14900		0.6	0.0292	0.0059
Lipid	Phosphatidylcholine (PC)	1-stearoyl-2-docosahexaenoyl-GPC (18:0/22:6)	LC/MS pos late	52611		HMDB0008057	24778876		0.6	2.8785e-07	3.0366e-07
Carbohydrate	Pentose Metabolism	arabitol/xylitol	LC/MS polar	48885	C00542 C01904 C00379	HMDB0002917 HMDB0001851 HMDB0000568	6912;94154		0.59	0.0071	0.0017
Cofactors and Vitamins	Nicotinate and Nicotinamide Metabolism	nicotinate ribonucleoside	LC/MS pos early	33471	C05841	HMDB0006809	161233		0.59	0.0839	0.0149
Amino Acid	Histidine Metabolism	N-acetylhistidine	LC/MS pos early	33946	C02997	HMDB0032055	75619		0.58	0.0367	0.0072
Lipid	Fatty Acid, Dicarboxylate	glutarate (C5-DC)	LC/MS polar	396	C00489	HMDB0000661	743;4418048		0.58	0.0025	0.0007
Lipid	Galactosyl Glycerolipids	galactosylglycerol	LC/MS polar	57345	C05401	HMDB0006790	16048618		0.58	0.0518	0.0097
Xenobiotics	Food Component/Plant	daidzein	LC/MS neg	32453	C10208	HMDB0003312	5281708		0.58	0.075	0.0135
Lipid	Glycerolipid Metabolism	glycerol	LC/MS neg	15122	C00116	HMDB0000131	753		0.58	0.0007	0.0002
Lipid	Primary Bile Acid Metabolism	taurocholate	LC/MS neg	18497	C05122	HMDB0000036	46783527;6675		0.58	0.0899	0.0158
Nucleotide	Purine Metabolism, Guanine containing	N2,N2-dimethylguanosine	LC/MS pos early	35137		HMDB0004824	135501639		0.57	0.0742	0.0134
Amino Acid	Phenylalanine Metabolism	N-acetylphenylalanine	LC/MS neg	33950	C03519	HMDB0000512	74839		0.57	0.0105	0.0024
Xenobiotics	Food Component/Plant	equol	LC/MS neg	36774	C14131	HMDB0002209	91469		0.56	0.0494	0.0092
Amino Acid	Glutamate Metabolism	N-acetyl-aspartyl-glutamate (NAAG)	LC/MS neg	35665	C12270	HMDB0001067	188803		0.56	0.0324	0.0064
Amino Acid	Tryptophan Metabolism	5-hydroxyindoleacetate	LC/MS neg	437	C05635	HMDB0000763	1826		0.56	0.0025	0.0007
Lipid	Sterol	cholesterol sulfate	LC/MS polar	35324	C18043	HMDB00653	65076		0.56	1.0224e-07	1.2445e-07
Lipid	Sphingomyelins	sphingomyelin (d18:1/20:0, d16:1/22:0)*	LC/MS pos late	48490		HMDB0012102	44260124		0.56	0.0003	9.6809e-05
Lipid	Endocannabinoid	N-linoleoyltaurine*	LC/MS neg	61826			52922081		0.56	0.1066	0.0183
Amino Acid	Methionine, Cysteine, SAM and Taurine Metabolism	cysteine sulfinic acid	LC/MS pos early	37443	C00606	HMDB0000996	109		0.56	0.0017	0.0005
Amino Acid	Histidine Metabolism	trans-urocanate	LC/MS pos early	607	C00785	HMDB0000301	736715		0.55	0.0993	0.0171
Carbohydrate	Advanced Glycation End-product	N6-carboxymethyllysine	LC/MS pos early	36713		HMDB0240347	123800		0.55	0.0008	0.0002
Lipid	Fatty Acid, Dicarboxylate	hexadecanedioate (C16-DC)	LC/MS neg	35678	C19615	HMDB0000672	10459		0.55	0.0002	6.3434e-05
Lipid	Lysophospholipid	1-arachidonoyl-GPE (20:4n6)*	LC/MS neg	35186		HMDB0011517	42607465		0.54	0.0004	0.0002
Nucleotide	Purine Metabolism, (Hypo)Xanthine/Inosine containing	hypoxanthine	LC/MS neg	3127	C00262	HMDB0000157	790;135398638		0.54	0.0001	4.4271e-05
Carbohydrate	Pentose Metabolism	lyxonate	LC/MS polar	61858					0.54	0.0052	0.0013
Cofactors and Vitamins	Ascorbate and Aldarate Metabolism	gulonate*	LC/MS polar	46957	C00800	HMDB0003290	152304		0.54	0.0002	8.5189e-05
Lipid	Dihydroceramides	N-palmitoyl-phytosphingosine (t18:0/16:0)	LC/MS pos late	62881		HMDB0010697	10506988		0.54	0.0003	0.0001
Lipid	Sphingomyelins	behenoyl sphingomyelin (d18:1/22:0)*	LC/MS pos late	48492		HMDB0012103	44260125		0.54	0.0003	0.0001
Xenobiotics	Food Component/Plant	N1,N10-dicoumaroylspermidine	LC/MS pos early	63856		HMDB0033469	15270795		0.54	0.1372	0.0229
Xenobiotics	Food Component/Plant	2-oxindole-3-acetate	LC/MS neg	40479		HMDB0035514	3080590		0.53	0.0556	0.0103
Nucleotide	Pyrimidine Metabolism, Cytidine containing	3-methylcytidine	LC/MS pos early	35132		HMDB0240577	14237477		0.53	0.003	0.0008
Xenobiotics	Food Component/Plant	daidzin (daidzein 7-O-glucoside)	LC/MS neg	32435	C10216	HMDB0033991	107971		0.53	0.1448	0.0239
Lipid	Phosphatidylcholine (PC)	1-stearoyl-2-arachidonoyl-GPC (18:0/20:4)	LC/MS pos late	42450		HMDB0008048	16219824		0.53	2.2792e-07	2.531e-07
Peptide	Dipeptide	prolylglycine	LC/MS pos early	40703		HMDB0011178	6426709		0.53	0.04	0.0077
Lipid	Secondary Bile Acid Metabolism	deoxycholate	LC/MS neg	1114	C04483	HMDB0000626	222528;440355		0.52	0.2681	0.0414
Carbohydrate	Glycolysis, Gluconeogenesis, and Pyruvate Metabolism	1,5-anhydroglucitol (1,5-AG)	LC/MS neg	20675	C07326	HMDB0002712	64960		0.52	3.987e-06	2.699e-06
Carbohydrate	Glycolysis, Gluconeogenesis, and Pyruvate Metabolism	glycerate	LC/MS neg	1572	C00258	HMDB0006372 HMDB0000139	752;439194		0.52	0.0021	0.0006
Lipid	Monoacylglycerol	1-pentadecanoylglycerol (15:0)	LC/MS neg	47898			190750		0.52	0.0006	0.0002
Amino Acid	Lysine Metabolism	N2-acetyllysine	LC/MS neg	36751	C12989	HMDB0000446	92907		0.52	3.3525e-05	1.6015e-05
Lipid	Phosphatidylethanolamine (PE)	1-palmitoyl-2-docosahexaenoyl-GPE (16:0/22:6)*	LC/MS pos late	52465		HMDB0008946	9546799		0.52	0.0002	9.1783e-05
Xenobiotics	Drug - Other	S-carboxymethyl-L-cysteine	LC/MS pos early	47897	C03727	HMDB0029415	193653		0.52	0.0116	0.0026
Carbohydrate	Aminosugar Metabolism	diacetylchitobiose	LC/MS pos early	35158	C01674	HMDB0003556	439544		0.51	0.0014	0.0004
Lipid	Sphingomyelins	sphingomyelin (d18:2/23:0, d18:1/23:1, d17:1/24:1)*	LC/MS pos late	52435			134757653		0.51	2.9694e-05	1.4514e-05
Lipid	Diacylglycerol	palmitoyl-docosahexaenoyl-glycerol (16:0/22:6) [2]*	LC/MS pos late	57374		HMDB0007121	9543827		0.51	0.0531	0.0099
Energy	TCA Cycle	malate	LC/MS neg	1303	C00497 C00149 C00711	HMDB0000744 HMDB0031518 HMDB0000156	525		0.51	2.6441e-07	2.8366e-07
Xenobiotics	Food Component/Plant	ferulate	LC/MS neg	35630	C01494	HMDB0000954	445858		0.51	0.0386	0.0075
Lipid	Secondary Bile Acid Metabolism	hyocholate	LC/MS neg	34093	C17649	HMDB0000760	92805		0.5	0.1195	0.0201
Lipid	Fatty Acid, Dicarboxylate	hexadecenedioate (C16:1-DC)*	LC/MS neg	61862					0.5	0.0014	0.0004
Amino Acid	Methionine, Cysteine, SAM and Taurine Metabolism	succinoyltaurine	LC/MS polar	63678					0.5	3.2748e-05	1.5763e-05
Lipid	Inositol Metabolism	inositol 1-phosphate (I1P)	LC/MS polar	43849	C01177	HMDB0000213	440194		0.5	0.0936	0.0163
Lipid	Fatty Acid, Dicarboxylate	octadecenedioate (C18:1-DC)	LC/MS neg	61861			9543674		0.49	0.0069	0.0017
Lipid	Fatty Acid Metabolism (also BCAA Metabolism)	butyrylglycine	LC/MS neg	31850		HMDB0000808	88412		0.49	0.0291	0.0059
Amino Acid	Phenylalanine Metabolism	phenylpyruvate	LC/MS polar	566	C00166	HMDB0000205	997		0.49	0.0025	0.0007
Lipid	Lysophospholipid	1-palmitoyl-GPE (16:0)	LC/MS pos late	35631		HMDB0011503	9547069		0.49	1.8848e-05	9.7786e-06
Lipid	Fatty Acid, Dicarboxylate	3-hydroxydodecanedioate*	LC/MS neg	62915		HMDB0000413	16663321		0.49	0.004	0.001
Lipid	Fatty Acid, Amino	N-acetyl-2-aminooctanoate*	LC/MS neg	62059		HMDB0059745	95555		0.49	0.0004	0.0001
Nucleotide	Purine Metabolism, Adenine containing	N6-succinyladenosine	LC/MS neg	48130		HMDB0000912	165243		0.49	0.002	0.0006
Lipid	Fatty Acid, Dihydroxy	12,13-DiHOME	LC/MS neg	38395	C14829	HMDB0004705	10236635		0.49	0.0129	0.0029
Xenobiotics	Chemical	1,2,3-benzenetriol sulfate (2)	LC/MS neg	48762		HMDB0060018 HMDB0060016	54110629;92013662		0.48	0.0931	0.0163
Amino Acid	Tyrosine Metabolism	1-carboxyethyltyrosine	LC/MS neg	62564					0.48	0.0031	0.0008
Lipid	Phosphatidylcholine (PC)	1-palmitoyl-2-arachidonoyl-GPC (16:0/20:4n6)	LC/MS pos late	52462	C05208	HMDB0007982	10747814		0.48	7.5864e-10	2.9102e-09
Amino Acid	Urea cycle; Arginine and Proline Metabolism	N,N,N-trimethyl-alanylproline betaine (TMAP)	LC/MS pos early	62947		HMDB0240365			0.48	0.0003	0.0001
Lipid	Phosphatidylserine (PS)	1-stearoyl-2-arachidonoyl-GPS (18:0/20:4)	LC/MS pos late	52235		HMDB0012383	24779545		0.48	1.5393e-05	8.2922e-06
Lipid	Phosphatidylcholine (PC)	1-myristoyl-2-palmitoyl-GPC (14:0/16:0)	LC/MS pos late	19258		HMDB0007869	129657		0.48	5.3946e-08	7.7604e-08
Amino Acid	Urea cycle; Arginine and Proline Metabolism	N-acetylarginine	LC/MS pos early	33953	C02562	HMDB0004620	67427		0.47	4.4686e-06	2.931e-06
Lipid	Phosphatidylinositol (PI)	1-oleoyl-2-arachidonoyl-GPI (18:1/20:4)*	LC/MS pos late	54994					0.47	9.3744e-05	3.969e-05
Lipid	Endocannabinoid	N-linolenoyltaurine*	LC/MS neg	46224					0.47	0.0107	0.0025
Lipid	Lysophospholipid	1-palmitoyl-GPS (16:0)*	LC/MS neg	46130			9547100		0.46	0.0266	0.0054
Xenobiotics	Food Component/Plant	mannonate*	LC/MS polar	62864			3246006		0.46	0.0038	0.001
Lipid	Secondary Bile Acid Metabolism	taurohyocholate*	LC/MS neg	42603	C15516	HMDB0011637	11954195		0.46	0.017	0.0037
Amino Acid	Leucine, Isoleucine and Valine Metabolism	isovalerylglycine	LC/MS neg	35107		HMDB00678	546304		0.46	0.2026	0.0322
Lipid	Primary Bile Acid Metabolism	cholate sulfate	LC/MS neg	52973					0.46	0.0256	0.0052
Lipid	Long Chain Saturated Fatty Acid	myristate (14:0)	LC/MS neg	1365	C06424	HMDB0000806	11005		0.46	0.0014	0.0004
Amino Acid	Methionine, Cysteine, SAM and Taurine Metabolism	cysteine	LC/MS pos early	1868	C00097	HMDB0000574	5862		0.46	0.0005	0.0002
Peptide	Gamma-glutamyl Amino Acid	gamma-glutamylglycine	LC/MS pos early	33949		HMDB0011667	100099		0.45	0.0004	0.0001
Amino Acid	Guanidino and Acetamido Metabolism	4-guanidinobutanoate	LC/MS pos early	15681	C01035	HMDB0003464	500		0.45	0.0004	0.0001
Xenobiotics	Food Component/Plant	genistein	LC/MS neg	32448	C06563	HMDB0003217	5280961		0.45	0.0054	0.0014
Lipid	Secondary Bile Acid Metabolism	glycohyodeoxycholate	LC/MS neg	43501			114611		0.45	0.047	0.0088
Amino Acid	Histidine Metabolism	N-acetyl-1-methylhistidine*	LC/MS pos early	43255			53859791		0.44	0.0206	0.0043
Energy	TCA Cycle	fumarate	LC/MS polar	1643	C00122	HMDB0000134	444972		0.44	2.1612e-06	1.6357e-06
Lipid	Plasmalogen	1-(1-enyl-stearoyl)-2-oleoyl-GPE (P-18:0/18:1)	LC/MS pos late	52614		HMDB0011375	42607457		0.44	0.0001	4.2895e-05
Amino Acid	Phenylalanine Metabolism	1-carboxyethylphenylalanine	LC/MS neg	62566			59100900		0.43	0.0004	0.0002
Xenobiotics	Food Component/Plant	apigenin glucuronide (1)	LC/MS neg	63244					0.43	0.0119	0.0027
Lipid	Phosphatidylcholine (PC)	1-palmitoyl-2-oleoyl-GPC (16:0/18:1)	LC/MS pos late	52461	C13875	HMDB0007972	6436017		0.43	1.6676e-10	8.444e-10
Lipid	Fatty Acid, Dicarboxylate	maleate	LC/MS polar	20676	C01384	HMDB0000176	444266		0.43	2.3573e-05	1.1889e-05
Xenobiotics	Chemical	3-hydroxypyridine sulfate	LC/MS neg	48448					0.43	0.0268	0.0055
Lipid	Endocannabinoid	N-arachidonoyltaurine	LC/MS neg	54748			42607331		0.42	0.0524	0.0098
Amino Acid	Leucine, Isoleucine and Valine Metabolism	1-carboxyethylleucine	LC/MS neg	62559					0.42	9.4119e-05	3.9716e-05
Lipid	Fatty Acid, Dicarboxylate	dodecadienoate (12:2)*	LC/MS neg	62276			25480		0.42	0.0391	0.0076
Peptide	Gamma-glutamyl Amino Acid	gamma-glutamylglutamine	LC/MS pos early	2730	C05283	HMDB0011738	150914		0.42	7.8083e-05	3.3852e-05
Carbohydrate	Pentose Metabolism	ribose	LC/MS polar	1471	C00121	HMDB0000283	5779		0.42	0.0031	0.0008
Xenobiotics	Food Component/Plant	glycitein sulfate (2)	LC/MS neg	62887					0.42	0.0071	0.0017
Lipid	Lysophospholipid	1-stearoyl-GPG (18:0)	LC/MS neg	34437					0.42	0.0011	0.0003
Lipid	Diacylglycerol	linoleoyl-linoleoyl-glycerol (18:2/18:2) [1]*	LC/MS pos late	54968		HMDB0007248	9543729		0.42	0.0078	0.0019
Xenobiotics	Food Component/Plant	soyasaponin I	LC/MS neg	43590	C08983	HMDB0034649	122097		0.41	0.0017	0.0005
Carbohydrate	Pentose Metabolism	sedoheptulose	LC/MS polar	53237	C02076	HMDB0003219	5459879		0.41	0.0094	0.0022
Xenobiotics	Chemical	2,4-di-tert-butylphenol	LC/MS neg	64328					0.41	9.0095e-05	3.8402e-05
Lipid	Diacylglycerol	palmitoyl-oleoyl-glycerol (16:0/18:1) [1]*	LC/MS pos late	54943	C13861	HMDB0007102	5282283		0.41	0.0025	0.0007
Cofactors and Vitamins	Riboflavin Metabolism	riboflavin (Vitamin B2)	LC/MS neg	1827	C00255	HMDB0000244	493570		0.41	0.0215	0.0045
Lipid	Lysophospholipid	1-oleoyl-GPS (18:1)	LC/MS neg	19260		HMDB0061694	85036846		0.4	0.0113	0.0026
Amino Acid	Urea cycle; Arginine and Proline Metabolism	argininosuccinate	LC/MS pos early	15497	C03406	HMDB0000052	60150382		0.4	1.1007e-05	6.1927e-06
Amino Acid	Urea cycle; Arginine and Proline Metabolism	argininate*	LC/MS pos early	57461		HMDB0003148	160437		0.4	0.0006	0.0002
Xenobiotics	Food Component/Plant	deoxymugineic acid	LC/MS pos early	57394					0.4	0.0843	0.0149
Peptide	Gamma-glutamyl Amino Acid	gamma-glutamylthreonine	LC/MS pos early	33364		HMDB0029159	76078708		0.4	2.8117e-05	1.3904e-05
Carbohydrate	Fructose, Mannose and Galactose Metabolism	mannose	LC/MS polar	48153	C00159 C02209 C00936	HMDB0000169	185698;82308;18950;439680		0.4	0.0013	0.0004
Amino Acid	Tyrosine Metabolism	4-hydroxyphenylpyruvate	LC/MS neg	1669	C01179	HMDB0000707	979		0.4	0.0054	0.0014
Xenobiotics	Food Component/Plant	N-acetylpyrraline	LC/MS neg	48438	C01227				0.4	0.0109	0.0025
Lipid	Medium Chain Fatty Acid	5-dodecenoate (12:1n7)	LC/MS neg	33968		HMDB0000529	5312378		0.4	0.0003	0.0001
Nucleotide	Purine Metabolism, Guanine containing	guanine	LC/MS pos early	32352	C00242	HMDB0000132	135398634		0.4	8.4019e-07	7.2354e-07
Amino Acid	Creatine Metabolism	creatine phosphate	LC/MS polar	33951	C02305	HMDB0001511	587;9548602		0.4	0.0007	0.0002
Lipid	Fatty Acid, Dicarboxylate	suberate (C8-DC)	LC/MS polar	15730	C08278	HMDB0000893	10457		0.4	0.0054	0.0014
Xenobiotics	Benzoate Metabolism	3-(3-hydroxyphenyl)propionate sulfate	LC/MS neg	45415		HMDB0094710	187488		0.4	0.0059	0.0014
Nucleotide	Pyrimidine Metabolism, Uracil containing	5,6-dihydrouracil	LC/MS neg	1559	C00429	HMDB0000076	649		0.39	2.4719e-06	1.8193e-06
Lipid	Lysophospholipid	1-palmitoyl-GPC (16:0)	LC/MS pos late	33955	C04102	HMDB0010382	86554		0.39	6.1495e-05	2.7125e-05
Cofactors and Vitamins	Ascorbate and Aldarate Metabolism	ascorbic acid 3-sulfate*	LC/MS polar	63687			11425365		0.39	1.4535e-05	7.8968e-06
Lipid	Lysophospholipid	1-stearoyl-GPE (18:0)	LC/MS pos late	42398		HMDB0011130	9547068		0.39	1.0832e-07	1.2937e-07
Lipid	Dihydrosphingomyelins	sphingomyelin (d18:0/18:0, d19:0/17:0)*	LC/MS pos late	57473		HMDB0012087	44260130		0.39	3.227e-05	1.5652e-05
Lipid	Plasmalogen	1-(1-enyl-palmitoyl)-2-linoleoyl-GPE (P-16:0/18:2)*	LC/MS pos late	52677		HMDB0011343	52925127		0.39	1.4478e-06	1.1527e-06
Xenobiotics	Food Component/Plant	genistein sulfate*	LC/MS neg	62061					0.39	0.0031	0.0008
Lipid	Primary Bile Acid Metabolism	glycochenodeoxycholate	LC/MS neg	32346	C05466	HMDB0000637	12544		0.39	0.033	0.0065
Lipid	Secondary Bile Acid Metabolism	taurodeoxycholate	LC/MS neg	12261	C05463	HMDB0000896	2733768		0.39	0.1036	0.0178
Lipid	Lysophospholipid	1-stearoyl-GPS (18:0)*	LC/MS neg	45966		HMDB0061698	74819135		0.38	0.001	0.0003
Xenobiotics	Food Component/Plant	quinate	LC/MS polar	18335	C00296	HMDB0003072	6508		0.38	0.0598	0.011
Lipid	Plasmalogen	1-(1-enyl-palmitoyl)-2-linoleoyl-GPC (P-16:0/18:2)*	LC/MS pos late	52682		HMDB0011211	24779386		0.38	1.9198e-06	1.4729e-06
Lipid	Secondary Bile Acid Metabolism	7-ketolithocholate	LC/MS neg	43830		HMDB0000467	444262		0.38	0.0253	0.0052
Carbohydrate	Glycolysis, Gluconeogenesis, and Pyruvate Metabolism	pyruvate	LC/MS polar	48990	C00022	HMDB0000243	1060		0.38	0.0041	0.0011
Lipid	Primary Bile Acid Metabolism	glyco-beta-muricholate**	LC/MS neg	62066					0.38	0.0145	0.0032
Lipid	Primary Bile Acid Metabolism	cholate	LC/MS neg	22842	C00695	HMDB0000619	221493		0.37	0.1117	0.019
Lipid	Secondary Bile Acid Metabolism	6-beta-hydroxylithocholate	LC/MS neg	36807	C15515	HMDB0000811	5283821		0.37	0.0359	0.007
Lipid	Eicosanoid	prostaglandin E2	LC/MS neg	7746	C00584 DG00448 D00079	HMDB0001220	5280360		0.37	0.0003	0.0001
Lipid	Endocannabinoid	palmitoyl ethanolamide	LC/MS pos late	38165	C16512	HMDB0002100	4671		0.37	0.0006	0.0002
Xenobiotics	Food Component/Plant	2,8-quinolinediol sulfate	LC/MS neg	48691					0.37	0.004	0.001
Cofactors and Vitamins	Riboflavin Metabolism	flavin mononucleotide (FMN)	LC/MS neg	15797	C00061	HMDB0001520	643976		0.37	0.0003	9.7628e-05
Amino Acid	Leucine, Isoleucine and Valine Metabolism	N-succinyl-leucine	LC/MS neg	63413			3467259		0.36	0.0044	0.0011
Xenobiotics	Food Component/Plant	ergothioneine	LC/MS pos early	37459	C05570	HMDB0003045	5351619		0.36	7.439e-07	6.6318e-07
Lipid	Lysophospholipid	1-stearoyl-GPC (18:0)	LC/MS pos late	33961		HMDB0010384	497300		0.36	1.2579e-05	6.9233e-06
Xenobiotics	Food Component/Plant	soyasaponin II	LC/MS neg	43589	C12081	HMDB0034650	443614		0.36	0.0005	0.0002
Lipid	Monoacylglycerol	1-myristoylglycerol (14:0)	LC/MS neg	35625	C01885	HMDB0011561	10957631		0.36	0.0021	0.0006
Lipid	Monoacylglycerol	1-linoleoylglycerol (18:2)	LC/MS neg	27447		HMDB0011568	5283469		0.36	0.0002	8.6795e-05
Peptide	Gamma-glutamyl Amino Acid	gamma-glutamylglutamate	LC/MS pos early	36738	C05282	HMDB0011737	92865		0.36	0.0002	7.5858e-05
Cofactors and Vitamins	Nicotinate and Nicotinamide Metabolism	nicotinamide N-oxide	LC/MS pos early	39582		HMDB0002730	72661		0.36	0.0004	0.0001
Amino Acid	Polyamine Metabolism	N-acetyl-isoputreanine	LC/MS pos early	62309			131802901		0.35	1.3762e-08	2.4196e-08
Amino Acid	Glutamate Metabolism	beta-citrylglutamate	LC/MS neg	54923	C20775		189741		0.35	0.0003	0.0001
Partially Characterized Molecules	Partially Characterized Molecules	Flavone derivative C26H28O14 (2)*	LC/MS neg	64286					0.35	0.0085	0.002
Partially Characterized Molecules	Partially Characterized Molecules	Flavone derivative C26H28O14 (4)*	LC/MS neg	64288					0.35	0.024	0.005
Amino Acid	Leucine, Isoleucine and Valine Metabolism	1-carboxyethylvaline	LC/MS neg	62562					0.35	4.4442e-06	2.9302e-06
Lipid	Endocannabinoid	linoleoyl ethanolamide	LC/MS neg	52608		HMDB0012252	5283446		0.35	0.0171	0.0037
Amino Acid	Glutathione Metabolism	5-oxoproline	LC/MS neg	1494	C01879 C02237	HMDB0000267	439685;7405		0.35	0.0002	8.6882e-05
Lipid	Diacylglycerol	palmitoyl-arachidonoyl-glycerol (16:0/20:4) [2]*	LC/MS pos late	54958		HMDB0007112	9543736		0.35	0.0009	0.0003
Lipid	Diacylglycerol	linoleoyl-linolenoyl-glycerol (18:2/18:3) [1]*	LC/MS pos late	54963		HMDB0007249	14275409		0.35	0.0017	0.0005
Amino Acid	Tyrosine Metabolism	4-hydroxycinnamate sulfate	LC/MS neg	48410			6070438		0.35	0.0109	0.0025
Carbohydrate	Fructose, Mannose and Galactose Metabolism	galactonate	LC/MS polar	27719	C15930 C00880	HMDB0000565	12310779;128869		0.34	0.0598	0.011
Partially Characterized Molecules	Partially Characterized Molecules	Flavone derivative C26H28O14 (3)*	LC/MS neg	64287					0.34	0.0223	0.0046
Carbohydrate	Fructose, Mannose and Galactose Metabolism	mannitol/sorbitol	LC/MS polar	46142	C00392 C00794	HMDB0000247 HMDB0000765	6251;5780		0.34	0.0106	0.0024
Lipid	Ceramides	N-(2-hydroxypalmitoyl)-sphingosine (d18:1/16:0(2OH))	LC/MS pos late	57697			72715801		0.34	0.0001	4.4951e-05
Lipid	Fatty Acid Metabolism (Acyl Carnitine, Dicarboxylate)	octadecenedioylcarnitine (C18:1-DC)*	LC/MS pos late	61865					0.34	0.0022	0.0006
Xenobiotics	Chemical	S-(3-hydroxypropyl)mercapturic acid (HPMA)	LC/MS neg	44552			119083		0.34	0.0041	0.0011
Lipid	Ceramides	N-stearoyl-sphingosine (d18:1/18:0)*	LC/MS pos late	54979		HMDB0004950	5283565		0.34	8.1418e-06	4.8163e-06
Carbohydrate	Glycolysis, Gluconeogenesis, and Pyruvate Metabolism	dihydroxyacetone phosphate (DHAP)	LC/MS pos early	15522	C00111	HMDB0001473	668		0.34	7.0963e-06	4.3398e-06
Lipid	Lysophospholipid	1-linoleoyl-GPS (18:2)*	LC/MS neg	43676					0.33	0.0022	0.0006
Carbohydrate	Pentose Metabolism	arabonate/xylonate	LC/MS polar	48255	C00502 C05411	HMDB0000539	122045;6602431		0.33	7.9727e-05	3.4329e-05
Amino Acid	Leucine, Isoleucine and Valine Metabolism	1-carboxyethylisoleucine	LC/MS neg	62558					0.33	9.2517e-06	5.3972e-06
Lipid	Primary Bile Acid Metabolism	tauro-beta-muricholate	LC/MS neg	33983		HMDB0000932	121596216;168408;21124703		0.33	0.0089	0.0021
Energy	TCA Cycle	alpha-ketoglutarate	LC/MS polar	528	C00026	HMDB0000208	51		0.33	0.002	0.0006
Lipid	Phosphatidylserine (PS)	1-stearoyl-2-oleoyl-GPS (18:0/18:1)	LC/MS pos late	19265		HMDB0010163	9547087		0.33	1.1028e-06	9.007e-07
Partially Characterized Molecules	Partially Characterized Molecules	Flavone derivative C26H28O14 (1)*	LC/MS neg	64285					0.32	0.0071	0.0017
Cofactors and Vitamins	Hemoglobin and Porphyrin Metabolism	biliverdin	LC/MS pos late	2137	C00500	HMDB0001008	5280353		0.32	0.001	0.0003
Lipid	Ceramides	ceramide (d18:1/20:0, d16:1/22:0, d20:1/18:0)*	LC/MS pos late	57440					0.32	4.822e-06	3.1038e-06
Xenobiotics	Chemical	3-hydroxy-2-methylpyridine sulfate	LC/MS neg	63227					0.32	0.035	0.0069
Cofactors and Vitamins	Pantothenate and CoA Metabolism	phosphopantetheine	LC/MS neg	15504	C01134	HMDB0001416	987		0.32	0.0004	0.0002
Lipid	Phosphatidylethanolamine (PE)	1-stearoyl-2-docosahexaenoyl-GPE (18:0/22:6)*	LC/MS pos late	52466		HMDB0009012	9546798		0.32	3.9625e-05	1.8717e-05
Xenobiotics	Food Component/Plant	gluconate	LC/MS polar	587	C00257	HMDB0000625	3085666;10690		0.31	0.0006	0.0002
Lipid	Lysophospholipid	1-arachidonoyl-GPI (20:4)*	LC/MS neg	34214		HMDB0061690	121596217		0.31	1.7398e-05	9.1386e-06
Lipid	Phosphatidylinositol (PI)	1-palmitoyl-2-arachidonoyl-GPI (16:0/20:4)*	LC/MS pos late	52467		HMDB0009789			0.31	1.0054e-08	1.958e-08
Xenobiotics	Food Component/Plant	glycitein	LC/MS pos late	34024	C14536	HMDB0005781	5317750		0.31	0.0017	0.0005
Lipid	Diacylglycerol	oleoyl-oleoyl-glycerol (18:1/18:1) [1]*	LC/MS pos late	54945		HMDB0007218	9543716		0.31	6.0418e-05	2.6836e-05
Lipid	Primary Bile Acid Metabolism	glyco-alpha-muricholate**	LC/MS neg	62065					0.31	0.0191	0.0041
Amino Acid	Leucine, Isoleucine and Valine Metabolism	N-succinyl-isoleucine	LC/MS neg	63414			4153270		0.3	0.0077	0.0018
Lipid	Monoacylglycerol	1-arachidonylglycerol (20:4)	LC/MS neg	34397	C13857	HMDB11578	16019980;5282281		0.3	5.4391e-05	2.4679e-05
Amino Acid	Tryptophan Metabolism	xanthurenate	LC/MS neg	15679	C02470	HMDB0000881	5699		0.3	0.0894	0.0158
Lipid	Lysophospholipid	2-palmitoyl-GPC (16:0)*	LC/MS neg	35253		HMDB0061702	15061532		0.3	3.3402e-05	1.6015e-05
Amino Acid	Tryptophan Metabolism	N-acetyltryptophan	LC/MS neg	33959	C03137	HMDB0013713	439917;700653		0.3	9.727e-06	5.5717e-06
Xenobiotics	Food Component/Plant	daidzein sulfate (2)	LC/MS neg	48728			12114465		0.3	0.0004	0.0001
Xenobiotics	Food Component/Plant	vanillic acid glycine	LC/MS neg	63853		HMDB0060026	3083688		0.3	0.0038	0.001
Lipid	Fatty Acid Metabolism (Acyl Glycine)	N-linoleoylglycine	LC/MS neg	32462			6433346		0.3	0.0063	0.0015
Nucleotide	Purine Metabolism, (Hypo)Xanthine/Inosine containing	allantoic acid	LC/MS polar	33434	C00499	HMDB0001209	203		0.3	3.8497e-05	1.8252e-05
Peptide	Gamma-glutamyl Amino Acid	gamma-glutamylcysteine	LC/MS pos early	1778	C00669	HMDB0001049	123938		0.3	0.0226	0.0047
Lipid	Fatty Acid Metabolism (Acyl Glycine)	hexanoylglycine	LC/MS neg	35436		HMDB0000701	99463		0.29	0.0015	0.0004
Xenobiotics	Food Component/Plant	apigenin 7-O(6-malonyl-beta-D-glucoside)	LC/MS neg	57679	C10020	HMDB0037346	5281602		0.29	0.0135	0.003
Carbohydrate	Disaccharides and Oligosaccharides	stachyose	LC/MS polar	54884	C01613	HMDB0003553	439531		0.29	0.0237	0.0049
Xenobiotics	Food Component/Plant	apigenin glucuronide (2)	LC/MS neg	63245					0.29	0.0015	0.0004
Lipid	Medium Chain Fatty Acid	caprate (10:0)	LC/MS neg	1642	C01571	HMDB0000511	2969		0.29	1.9066e-06	1.4717e-06
Xenobiotics	Benzoate Metabolism	2,4,6-trihydroxybenzoate	LC/MS neg	35892		HMDB0029649	66520		0.29	0.0002	7.9234e-05
Lipid	Phosphatidylcholine (PC)	1-palmitoyl-2-palmitoleoyl-GPC (16:0/16:1)*	LC/MS pos late	52470		HMDB0007969	6443788		0.29	5.2828e-09	1.1156e-08
Carbohydrate	Disaccharides and Oligosaccharides	sucrose	LC/MS polar	1519	C00089	HMDB0000258	5988		0.29	0.0002	9.2637e-05
Amino Acid	Leucine, Isoleucine and Valine Metabolism	3-methyl-2-oxobutyrate	LC/MS polar	44526	C00141	HMDB0000019	49		0.29	0.0002	6.4914e-05
Lipid	Sphingosines	heptadecasphingosine (d17:1)	LC/MS pos late	57427			5283557		0.28	0.0007	0.0002
Amino Acid	Polyamine Metabolism	isoputreanine	LC/MS pos early	57566		HMDB0006009	171763		0.28	5.08e-09	1.1088e-08
Amino Acid	Lysine Metabolism	fructosyllysine	LC/MS pos early	46227		HMDB0034879	9839580		0.28	0.0008	0.0003
Xenobiotics	Food Component/Plant	daidzein sulfate (1)	LC/MS neg	48727			12114465		0.28	0.0023	0.0006
Xenobiotics	Food Component/Plant	equol sulfate	LC/MS neg	40478					0.28	0.0033	0.0009
Lipid	Ceramides	ceramide (d18:1/14:0, d16:1/16:0)*	LC/MS pos late	57432					0.28	1.8002e-08	3.037e-08
Lipid	Medium Chain Fatty Acid	cis-4-decenoate (10:1n6)*	LC/MS neg	62873		HMDB0004980	5282726		0.28	0.0003	0.0001
Amino Acid	Polyamine Metabolism	spermine	LC/MS pos early	603	C00750	HMDB0001256	1103		0.28	0.0463	0.0087
Partially Characterized Molecules	Partially Characterized Molecules	pentose acid*	LC/MS polar	63264	C00803	HMDB0000892	7991		0.27	0.0181	0.0039
Xenobiotics	Food Component/Plant	soyasaponin III	LC/MS neg	54925	C19865	HMDB0034651	21607811		0.27	1.1123e-05	6.2303e-06
Peptide	Gamma-glutamyl Amino Acid	gamma-glutamylalanine	LC/MS pos early	37063	C03738	HMDB0029142	440103		0.27	2.1637e-06	1.6357e-06
Lipid	Glycosyl PE	1-stearoyl-2-linoleoyl-glycosyl-GPE (18:0/18:2)**	LC/MS pos late	63192					0.27	0.0012	0.0004
Amino Acid	Glycine, Serine and Threonine Metabolism	betaine aldehyde	LC/MS pos early	15499	C00576	HMDB0001252	249		0.26	0.0002	7.0767e-05
Lipid	Galactosyl Glycerolipids	digalactosylglycerol*	LC/MS neg	57346					0.26	0.0007	0.0002
Carbohydrate	Disaccharides and Oligosaccharides	raffinose	LC/MS neg	586	C00492	HMDB0003213	10542		0.26	0.0169	0.0037
Cofactors and Vitamins	Ascorbate and Aldarate Metabolism	ascorbic acid 2-sulfate	LC/MS polar	63590		HMDB0060649	54676864		0.26	3.8226e-07	3.9665e-07
Lipid	Phosphatidylethanolamine (PE)	1-stearoyl-2-arachidonoyl-GPE (18:0/20:4)	LC/MS pos late	52447	C05210	HMDB0009003	5289133		0.26	2.8752e-07	3.0366e-07
Lipid	Ceramides	N-palmitoyl-sphingosine (d18:1/16:0)	LC/MS pos late	44877		HMDB0004949	5283564		0.26	4.8641e-08	7.1599e-08
Xenobiotics	Food Component/Plant	2-ketogluconate	LC/MS polar	48370		HMDB0011732	3035456		0.26	0.0152	0.0033
Xenobiotics	Food Component/Plant	caffeic acid sulfate	LC/MS polar	53254		HMDB0041708	21668705		0.26	0.0063	0.0015
Lipid	Secondary Bile Acid Metabolism	6-oxolithocholate	LC/MS neg	46336			164960		0.25	0.0032	0.0009
Lipid	Eicosanoid	13,14-dihydro-15-keto-prostaglandin A2	LC/MS neg	19449		HMDB0001244	5283042		0.25	5.286e-06	3.3627e-06
Lipid	Inositol Metabolism	pinitol	LC/MS polar	37086	C03844	HMDB0034219	164619		0.25	0.0069	0.0017
Lipid	Sphingomyelins	sphingomyelin (d18:2/21:0, d16:2/23:0)*	LC/MS pos late	57480					0.25	7.2891e-09	1.4647e-08
Lipid	Monoacylglycerol	1-dihomo-linolenylglycerol (20:3)	LC/MS neg	48341					0.25	1.5949e-05	8.4974e-06
Peptide	Gamma-glutamyl Amino Acid	gamma-glutamylvaline	LC/MS pos early	43829		HMDB0011172	7015683		0.25	2.4495e-06	1.8166e-06
Amino Acid	Urea cycle; Arginine and Proline Metabolism	2-oxoarginine*	LC/MS pos early	55072	C03771	HMDB0004225	558		0.25	0.0012	0.0004
Lipid	Phosphatidylcholine (PC)	1-oleoyl-2-docosahexaenoyl-GPC (18:1/22:6)*	LC/MS pos late	52697		HMDB0008123	24778955		0.25	3.9187e-07	4.0095e-07
Lipid	Medium Chain Fatty Acid	laurate (12:0)	LC/MS neg	1645	C02679	HMDB0000638	3893		0.25	3.1215e-06	2.1712e-06
Xenobiotics	Food Component/Plant	ferulic acid 4-sulfate	LC/MS neg	47114		HMDB0029200	6305574		0.25	0.0002	9.2261e-05
Amino Acid	Glutathione Metabolism	cysteine-glutathione disulfide	LC/MS pos early	35159	R00900	HMDB0000656	3080690		0.25	0.0002	7.3646e-05
Lipid	Phosphatidylethanolamine (PE)	1-palmitoyl-2-arachidonoyl-GPE (16:0/20:4)*	LC/MS pos late	52464	C05210	HMDB0005323	9546800		0.25	8.1923e-10	3.0502e-09
Lipid	Lysophospholipid	1-palmitoleoyl-GPC (16:1)*	LC/MS pos late	33230		HMDB0010383	24779461		0.24	6.7898e-06	4.1929e-06
Lipid	Monoacylglycerol	1-linolenoylglycerol (18:3)	LC/MS neg	34393		HMDB0011569	53480978		0.24	0.0007	0.0002
Lipid	Monoacylglycerol	1-dihomo-linoleoylglycerol (20:2)	LC/MS neg	35103					0.24	0.0003	0.0001
Lipid	Phosphatidylcholine (PC)	1-stearoyl-2-oleoyl-GPC (18:0/18:1)	LC/MS pos late	52438		HMDB0008038	24778825		0.24	5.708e-12	6.0213e-11
Lipid	Sphingomyelins	tricosanoyl sphingomyelin (d18:1/23:0)*	LC/MS pos late	52436		HMDB0012105			0.24	9.4611e-08	1.1858e-07
Lipid	Monoacylglycerol	1-eicosapentaenoylglycerol (20:5)*	LC/MS neg	53220		HMDB11580	53480988		0.24	2.114e-05	1.0834e-05
Lipid	Primary Bile Acid Metabolism	beta-muricholate	LC/MS neg	31885	C17726	HMDB0000415	5283853		0.23	0.0457	0.0086
Lipid	Monoacylglycerol	1-oleoylglycerol (18:1)	LC/MS neg	21184		HMDB0011567	5283468		0.23	5.1755e-05	2.3824e-05
Peptide	Gamma-glutamyl Amino Acid	gamma-glutamylmethionine	LC/MS pos early	44872		HMDB0029155	7009567		0.23	9.0639e-07	7.6495e-07
Lipid	Monoacylglycerol	2-palmitoylglycerol (16:0)	LC/MS neg	33419		HMDB0011533	123409		0.23	5.3365e-05	2.43e-05
Lipid	Fatty Acid, Dicarboxylate	2-hydroxysebacate	LC/MS neg	63357		HMDB0000424	128458		0.23	0.0004	0.0001
Peptide	Gamma-glutamyl Amino Acid	gamma-glutamylserine	LC/MS pos early	54914		HMDB0029158	22844748		0.23	2.3213e-05	1.1754e-05
Lipid	Secondary Bile Acid Metabolism	taurolithocholate	LC/MS neg	31889	C02592	HMDB0000722	439763		0.23	0.0029	0.0008
Lipid	Lysophospholipid	1-arachidonoyl-GPC (20:4n6)*	LC/MS pos late	33228	C05208	HMDB0010395	24779476		0.22	1.7968e-10	8.7484e-10
Peptide	Gamma-glutamyl Amino Acid	gamma-glutamylhistidine	LC/MS pos early	18245		HMDB0029151	7017195		0.22	1.7803e-05	9.3131e-06
Cofactors and Vitamins	Nicotinate and Nicotinamide Metabolism	nicotinate	LC/MS polar	1504	C00253	HMDB0001488	938		0.22	0.0151	0.0033
Carbohydrate	Fructose, Mannose and Galactose Metabolism	2-ketogulonate	LC/MS polar	15306	C15673	HMDB0011732	50		0.22	0.0185	0.004
Lipid	Secondary Bile Acid Metabolism	taurohyodeoxycholic acid	LC/MS neg	43588		HMDB0000874	12443252		0.22	0.0035	0.0009
Xenobiotics	Food Component/Plant	nicotianamine	LC/MS pos early	43026	C05324		9882882		0.21	0.0793	0.0142
Lipid	Fatty Acid, Monohydroxy	2-hydroxybehenate	LC/MS polar	57663		HMDB0061660	193484		0.21	3.4862e-06	2.3985e-06
Lipid	Lysophospholipid	2-stearoyl-GPE (18:0)*	LC/MS neg	41220		HMDB0011129	90658453;53480667		0.21	5.2966e-07	4.9667e-07
Lipid	Monoacylglycerol	2-docosahexaenoylglycerol (22:6)*	LC/MS neg	48675		HMDB0011557	46896303		0.21	0.0002	6.3434e-05
Carbohydrate	Aminosugar Metabolism	glucuronate	LC/MS neg	15443	C16245	HMDB0000127	441478;94715;23677976;65041;444791		0.21	1.9222e-07	2.1923e-07
Lipid	Primary Bile Acid Metabolism	taurochenodeoxycholate	LC/MS neg	18494	C05465	HMDB0000951	387316		0.21	0.0048	0.0012
Lipid	Lysophospholipid	1-oleoyl-GPC (18:1)	LC/MS pos late	48258	C03916	HMDB0002815	16081932		0.2	1.1372e-05	6.3418e-06
Peptide	Gamma-glutamyl Amino Acid	gamma-glutamylphenylalanine	LC/MS pos early	33422		HMDB0000594	111299		0.2	2.6503e-06	1.8955e-06
Peptide	Gamma-glutamyl Amino Acid	gamma-glutamyltyrosine	LC/MS pos early	2734		HMDB0011741	94340		0.2	2.4538e-06	1.8166e-06
Amino Acid	Leucine, Isoleucine and Valine Metabolism	3-methyl-2-oxovalerate	LC/MS neg	15676	C00671 C06008 C03465	HMDB0000491	440877;439286		0.2	2.0957e-05	1.0784e-05
Xenobiotics	Food Component/Plant	genistein glucuronide*	LC/MS neg	62063					0.2	0.0004	0.0001
Lipid	Diacylglycerol	stearoyl-docosahexaenoyl-glycerol (18:0/22:6) [1]*	LC/MS pos late	57387		HMDB0056061			0.2	5.7656e-05	2.5911e-05
Lipid	Secondary Bile Acid Metabolism	tauroursodeoxycholic acid sulfate (2)	LC/MS neg	62785					0.19	0.0002	8.7418e-05
Lipid	Phosphatidylcholine (PC)	1-palmitoyl-2-linoleoyl-GPC (16:0/18:2)	LC/MS pos late	42446		HMDB0007973	5287971		0.19	2.21e-12	3.1225e-11
Amino Acid	Glutamate Metabolism	S-1-pyrroline-5-carboxylate	LC/MS pos early	42370	C04322	HMDB0001301	11966181		0.19	0.0017	0.0005
Lipid	Monoacylglycerol	1-heptadecenoylglycerol (17:1)*	LC/MS neg	62449					0.18	8.7044e-05	3.7227e-05
Lipid	Fatty Acid, Monohydroxy	16-hydroxypalmitate	LC/MS neg	39609	C18218	HMDB0006294	10466		0.18	8.9715e-08	1.1472e-07
Peptide	Gamma-glutamyl Amino Acid	gamma-glutamylisoleucine*	LC/MS pos early	34456		HMDB0011170	22885096		0.18	6.7224e-06	4.1716e-06
Lipid	Phosphatidylethanolamine (PE)	1-oleoyl-2-docosahexaenoyl-GPE (18:1/22:6)*	LC/MS pos late	53209		HMDB0009078	52922113		0.18	6.0556e-08	8.3325e-08
Lipid	Phosphatidylcholine (PC)	1-myristoyl-2-arachidonoyl-GPC (14:0/20:4)*	LC/MS pos late	53195		HMDB0007883	24778634		0.18	4.5798e-07	4.5294e-07
Lipid	Phosphatidylserine (PS)	1-palmitoyl-2-oleoyl-GPS (16:0/18:1)	LC/MS pos late	19261	C13880	HMDB0012357	5283499		0.17	4.7235e-07	4.5996e-07
Peptide	Gamma-glutamyl Amino Acid	gamma-glutamylleucine	LC/MS pos early	18369		HMDB0011171	151023		0.17	2.5777e-06	1.8575e-06
Lipid	Phosphatidylcholine (PC)	1-palmitoyl-2-dihomo-linolenoyl-GPC (16:0/20:3n3 or 6)*	LC/MS pos late	52454					0.17	1.95e-12	3.1225e-11
Xenobiotics	Food Component/Plant	daidzein 7-O-glucuronide	LC/MS neg	62070		HMDB41718	11316354		0.17	0.0001	5.9166e-05
Lipid	Phosphatidylcholine (PC)	1-stearoyl-2-linoleoyl-GPC (18:0/18:2)*	LC/MS pos late	52452		HMDB0008039	6441487		0.17	2.115e-12	3.1225e-11
Lipid	Secondary Bile Acid Metabolism	tauroursodeoxycholate	LC/MS neg	39378		HMDB0000874	9848818		0.17	0.0043	0.0011
Lipid	Primary Bile Acid Metabolism	chenodeoxycholate	LC/MS neg	1563	C02528	HMDB0000518	10133		0.16	0.0091	0.0022
Xenobiotics	Food Component/Plant	glycitein glucuronide (2)*	LC/MS neg	63735					0.16	0.0002	7.8072e-05
Lipid	Phosphatidylethanolamine (PE)	1-oleoyl-2-arachidonoyl-GPE (18:1/20:4)*	LC/MS pos late	55041		HMDB0009069	348281223		0.16	1.3459e-11	9.4943e-11
Lipid	Secondary Bile Acid Metabolism	12-dehydrocholate	LC/MS neg	44644		HMDB00400	6674		0.16	0.0012	0.0004
Lipid	Lysophospholipid	1-lignoceroyl-GPC (24:0)	LC/MS pos late	49617		HMDB0010405	24779481		0.15	3.9274e-07	4.0095e-07
Lipid	Lysophospholipid	1-oleoyl-GPE (18:1)	LC/MS pos late	35628		HMDB0011506	9547071		0.15	1.288e-09	3.6848e-09
Amino Acid	Leucine, Isoleucine and Valine Metabolism	4-methyl-2-oxopentanoate	LC/MS neg	22116	C00233	HMDB0000695	70		0.15	0.0025	0.0007
Lipid	Diacylglycerol	stearoyl-arachidonoyl-glycerol (18:0/20:4) [1]*	LC/MS pos late	57450	C00165	HMDB0007170	6438587		0.15	5.8959e-05	2.6281e-05
Lipid	Diacylglycerol	oleoyl-linoleoyl-glycerol (18:1/18:2) [1]	LC/MS pos late	46798		HMDB0007219	14275396		0.15	0.0002	7.8923e-05
Lipid	Phosphatidylcholine (PC)	1-palmitoyl-2-gamma-linolenoyl-GPC (16:0/18:3n6)*	LC/MS pos late	54812		HMDB0007974	24778699		0.14	0.0003	0.0001
Xenobiotics	Food Component/Plant	histidine betaine (hercynine)*	LC/MS pos early	62278			3083620		0.14	0.0006	0.0002
Amino Acid	Glutamate Metabolism	carboxyethyl-GABA	LC/MS pos early	40007		HMDB0002201	2572		0.14	6.0182e-07	5.5365e-07
Lipid	Sphingomyelins	sphingomyelin (d18:1/21:0, d17:1/22:0, d16:1/23:0)*	LC/MS pos late	52495					0.14	9.7103e-09	1.9207e-08
Lipid	Lysophospholipid	1-linoleoyl-GPE (18:2)*	LC/MS neg	32635		HMDB0011507	52925130		0.14	5.6018e-08	7.9678e-08
Xenobiotics	Food Component/Plant	naringenin	LC/MS neg	44663	C00509	HMDB0002670	932		0.14	0.3438	0.0514
Xenobiotics	Food Component/Plant	dihydrokaempferol	LC/MS neg	37116	C00974	HMDB0030847	122850		0.14	0.2564	0.0397
Xenobiotics	Food Component/Plant	enterolactone sulfate	LC/MS neg	64041		HMDB0240506 HMDB0240505			0.13	1.2027e-05	6.6778e-06
Peptide	Gamma-glutamyl Amino Acid	gamma-glutamyl-alpha-lysine	LC/MS pos early	55015			65254		0.13	9.7024e-06	5.5717e-06
Peptide	Gamma-glutamyl Amino Acid	gamma-glutamyltryptophan	LC/MS pos early	33947		HMDB0029160	3989307		0.13	6.4024e-07	5.7893e-07
Lipid	Ceramides	ceramide (d18:1/17:0, d17:1/18:0)*	LC/MS pos late	57434					0.13	5.136e-08	7.4732e-08
Cofactors and Vitamins	Pantothenate and CoA Metabolism	pantetheine	LC/MS neg	57555	C00831	HMDB0003426	439322		0.13	0.0005	0.0002
Lipid	Diacylglycerol	linoleoyl-linoleoyl-glycerol (18:2/18:2) [2]*	LC/MS pos late	54969		HMDB0007248	9543729		0.13	0.0001	5.9877e-05
Lipid	Diacylglycerol	linoleoyl-linolenoyl-glycerol (18:2/18:3) [2]*	LC/MS pos late	54964		HMDB0007250	9543737		0.13	0.0002	7.0767e-05
Lipid	Secondary Bile Acid Metabolism	7-ketodeoxycholate	LC/MS neg	31904		HMDB0000391	188292		0.12	0.0058	0.0014
Lipid	Long Chain Monounsaturated Fatty Acid	myristoleate (14:1n5)	LC/MS neg	32418	C08322	HMDB0002000	5281119		0.12	9.5202e-10	3.3168e-09
Lipid	Fatty Acid Metabolism (Acyl Carnitine, Dicarboxylate)	adipoylcarnitine (C6-DC)	LC/MS pos early	52988		HMDB0061677	71296139		0.12	8.2605e-06	4.8492e-06
Lipid	Sphingomyelins	sphingomyelin (d18:1/19:0, d19:1/18:0)*	LC/MS pos late	57475					0.12	6.2043e-10	2.5336e-09
Xenobiotics	Food Component/Plant	equol glucuronide	LC/MS neg	41948			46781484		0.12	0.0004	0.0001
Lipid	Monoacylglycerol	2-linoleoylglycerol (18:2)	LC/MS neg	32506		HMDB0011538	5365676		0.12	5.0278e-07	4.7855e-07
Lipid	Phosphatidylcholine (PC)	1-oleoyl-2-linoleoyl-GPC (18:1/18:2)*	LC/MS pos late	52453		HMDB0008105	24778939		0.12	1.241e-12	3.1225e-11
Lipid	Secondary Bile Acid Metabolism	ursocholate	LC/MS neg	57573	C17644	HMDB0000917	122340		0.11	0.0009	0.0003
Lipid	Lysophospholipid	1-linoleoyl-GPI (18:2)*	LC/MS neg	36594			11124828		0.11	6.0505e-06	3.7918e-06
Lipid	Monoacylglycerol	2-oleoylglycerol (18:1)	LC/MS neg	21232		HMDB0011537	5319879		0.11	2.882e-06	2.0157e-06
Cofactors and Vitamins	Vitamin A Metabolism	carotene diol (1)	LC/MS pos late	57635					0.11	4.7485e-05	2.1939e-05
Lipid	Lysophospholipid	1-linolenoyl-GPC (18:3)*	LC/MS pos late	45951	C04100	HMDB0010388			0.11	1.339e-09	3.6848e-09
Lipid	Lysophospholipid	1-linoleoyl-GPC (18:2)	LC/MS pos late	34419	C04100	HMDB0010386	11988421		0.11	5.8506e-08	8.1389e-08
Lipid	Phosphatidylethanolamine (PE)	1-palmitoyl-2-oleoyl-GPE (16:0/18:1)	LC/MS pos late	19263		HMDB0005320	5283496		0.11	1.046e-08	1.9764e-08
Lipid	Monoacylglycerol	2-myristoylglycerol (14:0)	LC/MS neg	34383		HMDB0011530	137938		0.11	4.1152e-07	4.1676e-07
Lipid	Primary Bile Acid Metabolism	alpha-muricholate	LC/MS neg	34092	C17647	HMDB0000506	53477700		0.1	0.0008	0.0002
Lipid	Monoacylglycerol	2-arachidonoylglycerol (20:4)	LC/MS neg	19266	C13856	HMDB0004666	5282280		0.1	7.6243e-07	6.7495e-07
Lipid	Monoacylglycerol	2-eicosapentaenoylglycerol (20:5)*	LC/MS neg	53221		HMDB0011550	11660820		0.1	2.8807e-06	2.0157e-06
Lipid	Sterol	campesterol	LC/MS pos late	33997	C01789	HMDB0002869	173183		0.1	1.1273e-09	3.6592e-09
Lipid	Phosphatidylethanolamine (PE)	1-stearoyl-2-oleoyl-GPE (18:0/18:1)	LC/MS pos late	42448		HMDB0008993	9546742		0.1	3.4326e-09	7.9968e-09
Lipid	Fatty Acid, Branched	18-methylnonadecanoate (i20:0)	LC/MS neg	62781			4383090		0.09	1.1137e-07	1.3176e-07
Lipid	Monoacylglycerol	1-palmitoleoylglycerol (16:1)*	LC/MS neg	52431					0.09	1.6894e-06	1.3121e-06
Xenobiotics	Food Component/Plant	ferulylglycine (1)	LC/MS neg	54936					0.09	1.0661e-06	8.7638e-07
Lipid	Sterol	beta-sitosterol	LC/MS pos late	27414	C01753	HMDB0000852	222284		0.09	1.3368e-09	3.6848e-09
Cofactors and Vitamins	Thiamine Metabolism	5-(2-Hydroxyethyl)-4-methylthiazole	LC/MS pos early	27673	C04294	HMDB0032985	1136		0.09	0.0054	0.0014
Lipid	Diacylglycerol	palmitoyl-linoleoyl-glycerol (16:0/18:2) [1]*	LC/MS pos late	52633		HMDB0007103	9543695		0.08	3.6932e-06	2.5272e-06
Amino Acid	Histidine Metabolism	formiminoglutamate	LC/MS pos early	43493	C00439	HMDB0000854	439233		0.08	6.2826e-07	5.7218e-07
Lipid	Ceramides	N-palmitoyl-heptadecasphingosine (d17:1/16:0)*	LC/MS pos late	57430					0.08	1.1986e-09	3.6848e-09
Lipid	Diacylglycerol	stearoyl-docosahexaenoyl-glycerol (18:0/22:6) [2]*	LC/MS pos late	57368					0.08	1.2759e-06	1.0354e-06
Xenobiotics	Food Component/Plant	ferulylglycine (2)	LC/MS neg	54937					0.08	1.52e-06	1.1951e-06
Lipid	Secondary Bile Acid Metabolism	ursodeoxycholate	LC/MS neg	1605	C07880	HMDB0000946	31401		0.07	0.0013	0.0004
Lipid	Diacylglycerol	diacylglycerol (14:0/18:1, 16:0/16:1) [2]*	LC/MS pos late	54954					0.07	1.0349e-08	1.9764e-08
Lipid	Diacylglycerol	palmitoyl-linolenoyl-glycerol (16:0/18:3) [2]*	LC/MS pos late	54965		HMDB0007104 HMDB0007105	348277338;348277337		0.07	7.787e-12	7.2327e-11
Lipid	Phosphatidylcholine (PC)	1-linoleoyl-2-arachidonoyl-GPC (18:2/20:4n6)*	LC/MS pos late	52710	C05208	HMDB0008147	24778979		0.07	2.2208e-09	5.6227e-09
Xenobiotics	Food Component/Plant	naringenin 7-glucuronide	LC/MS neg	54924					0.07	0.0003	0.0001
Lipid	Diacylglycerol	diacylglycerol (12:0/18:1, 14:0/16:1, 16:0/14:1) [2]*	LC/MS pos late	55001		HMDB0007012 HMDB0007096	53478025;53477950		0.06	7.1971e-08	9.6012e-08
Lipid	Monoacylglycerol	2-heptadecenoylglycerol (17:1)*	LC/MS neg	62448					0.06	7.2199e-07	6.4821e-07
Carbohydrate	Pentose Metabolism	arabinose	LC/MS polar	575	C00216	HMDB0029942	66308		0.06	0.0003	0.0001
Lipid	Diacylglycerol	diacylglycerol (16:1/18:2 [2], 16:0/18:3 [1])*	LC/MS pos late	54966					0.06	4.701e-05	2.1799e-05
Lipid	Phosphatidylethanolamine (PE)	1-linoleoyl-2-arachidonoyl-GPE (18:2/20:4)*	LC/MS pos late	53189		HMDB0009102	348279332		0.06	2.5694e-08	4.1172e-08
Lipid	Phosphatidylinositol (PI)	1-palmitoyl-2-linoleoyl-GPI (16:0/18:2)	LC/MS polar	52450		HMDB0009784	46891795		0.06	7.4994e-10	2.9102e-09
Lipid	Phosphatidylserine (PS)	1-stearoyl-2-linoleoyl-GPS (18:0/18:2)	LC/MS pos late	53009			9547091		0.06	2.508e-12	3.1749e-11
Lipid	Diacylglycerol	oleoyl-linoleoyl-glycerol (18:1/18:2) [2]	LC/MS pos late	46799		HMDB0007219	71433693		0.06	1.6141e-05	8.5495e-06
Lipid	Monoacylglycerol	1-myristoleoylglycerol (14:1)	LC/MS neg	34382			6453334		0.05	1.0343e-05	5.8455e-06
Lipid	Phosphatidylglycerol (PG)	1-palmitoyl-2-oleoyl-GPG (16:0/18:1)	LC/MS pos late	52448			70789105		0.05	1.7355e-09	4.577e-09
Lipid	Diacylglycerol	stearoyl-arachidonoyl-glycerol (18:0/20:4) [2]*	LC/MS pos late	57449		HMDB0007170	6438587		0.05	2.1967e-05	1.1213e-05
Lipid	Secondary Bile Acid Metabolism	taurochenodeoxycholic acid (7 or 27)-sulfate	LC/MS neg	52976					0.05	5.6152e-07	5.2267e-07
Partially Characterized Molecules	Partially Characterized Molecules	branched-chain, straight-chain, or cyclopropyl 10:1 fatty acid (1)*	LC/MS neg	63615					0.04	1.5349e-10	8.0959e-10
Lipid	Diacylglycerol	palmitoyl-linoleoyl-glycerol (16:0/18:2) [2]*	LC/MS pos late	52634		HMDB0007103	131801744		0.04	8.0748e-06	4.7991e-06
Lipid	Phosphatidylethanolamine (PE)	1-palmitoyl-2-linoleoyl-GPE (16:0/18:2)	LC/MS pos late	42449		HMDB0005322	9546747		0.04	2.22e-12	3.1225e-11
Lipid	Diacylglycerol	stearoyl-linoleoyl-glycerol (18:0/18:2) [2]*	LC/MS pos late	54947					0.04	9.9562e-10	3.3168e-09
Lipid	Phosphatidylethanolamine (PE)	1,2-dilinoleoyl-GPE (18:2/18:2)*	LC/MS pos late	53174		HMDB0009093	9546812		0.04	4.2192e-08	6.5135e-08
Lipid	Monoacylglycerol	2-palmitoleoylglycerol (16:1)*	LC/MS neg	52432		HMDB0011534	53480960		0.03	7.1261e-08	9.6012e-08
Lipid	Diacylglycerol	palmitoyl-oleoyl-glycerol (16:0/18:1) [2]*	LC/MS pos late	54942	C13861	HMDB0007102	5282283		0.03	2.99e-13	9.471e-12
Lipid	Phosphatidylinositol (PI)	1-stearoyl-2-linoleoyl-GPI (18:0/18:2)	LC/MS pos late	52468		HMDB0009809			0.03	3.5478e-10	1.604e-09
Lipid	Phosphatidylethanolamine (PE)	1,2-dioleoyl-GPE (18:1/18:1)	LC/MS pos late	52609		HMDB0009059	9546757		0.03	9.9048e-10	3.3168e-09
Lipid	Phosphatidylcholine (PC)	1,2-dilinoleoyl-GPC (18:2/18:2)	LC/MS pos late	52603		HMDB0008138	5288075		0.03	6.0227e-10	2.5336e-09
Lipid	Diacylglycerol	oleoyl-oleoyl-glycerol (18:1/18:1) [2]*	LC/MS pos late	54946		HMDB0007218	9543716		0.03	1.654e-08	2.8682e-08
Lipid	Phosphatidylethanolamine (PE)	1-oleoyl-2-linoleoyl-GPE (18:1/18:2)*	LC/MS pos late	52687		HMDB0005349	9546753		0.02	1.7832e-11	1.1287e-10
Lipid	Phosphatidylcholine (PC)	1-palmitoleoyl-2-linolenoyl-GPC (16:1/18:3)*	LC/MS pos late	53180		HMDB0008008	52922452		0.02	4.2775e-06	2.8353e-06
Lipid	Phosphatidylethanolamine (PE)	1-stearoyl-2-linoleoyl-GPE (18:0/18:2)*	LC/MS pos late	52446		HMDB0008994	9546749		0.02	5.1266e-11	2.9499e-10
Lipid	Phosphatidylcholine (PC)	1-linoleoyl-2-linolenoyl-GPC (18:2/18:3)*	LC/MS pos late	53176		HMDB0008141	52922731		0.01	1.95e-13	8.22e-12
Amino Acid	Methionine, Cysteine, SAM and Taurine Metabolism	cysteine s-sulfate	LC/MS polar	22176	C05824	HMDB0000731	115015		0.01	7.7921e-07	6.7966e-07
