# Supplementary material for: Interleukin-9 production by type 2 innate lymphoid cells induces Paneth cell metaplasia and small intestinal remodeling
Source: Nat Commun. 2023 Dec 2;14:7963. doi: 10.1038/s41467-023-43248-5 (PMC10693577; doi:10.1038/s41467-023-43248-5)
Supplement: Supplementary file 6 — Source Data [file 41467_2023_43248_MOESM6_ESM.xlsx]

## Sheet: Figure 1
Fig 1F			Fig 1G			Fig1H									Fig1I									Fig IK			Fig 1M
Tet ON	CML		Tet ON	CML		Colon				Ileum					Colon				Ileum					Day 35	Day 62		Tet ON	CML
0	11.5		6.8	8.9		Day 0	Day 7	Day 14	Day 21	Day 0	Day 7	Day 14	Day 21		Day 0	Day 7	Day 14	Day 21	Day 0	Day 7	Day 14	Day 21		19	50.74		0.1	9.3
2.4	5.3		21.4	8		990	49700	344	37550	20650000	36400000	57000000	111000000		3785	154500	271000	760000	1190000	2320000	3340000	5050000		11.3	41.68		0	9.3
0	6.2		7.5	19.5		540	16900	1620	21600	14300000	19800000	44600000	109000000		5800	57000	620000	685000	1000000	2710000	2970000	5500000		16.66	37.6		0	11.5
0	19.7		10.1	16.5		419.5	3325	214	42300	16050000	42500000	59500000	109000000		7400	38650	580000	715000	855000	1330000	2570000	5800000		7.54	37.92		0	15.5
0	1.2		9.6	26.1			5000	107	41200		12500000	49600000	145000000			50500	453000	313500		1320000	1860000	5300000		17.82	7.2
0	1.6		5.9	28.3			44050	9300	61000		47500000	76200000	138000000			27300	55500	710000		1510000	1820000	3680000		20.74	4.5
0	23.7		10.4	20.7			8200	3610	70000		40900000	67300000	178000000			59500	142000	425000		1620000	1770000	3950000		15.26	5.6
0	12		8.8	42.5			4225	2395	20750		70200000	91600000	150000000			63000	110000	1280000		1280000	2300000	5060000		6.22	4.44
0	17.2						2635	3390	147000		40600000	26700000	165000000			83500	116000	1640000		1510000	1210000
0	5
0

## Sheet: Figure 2
Fig2A											Fig2B											Fig2C							Fig2F									Fig2G
Colon Tet ON	Colon CML	Ileum Tet ON	Ileum CML	MLN Tet ON	MLN CML	Spleen Tet ON	Spleen CML	BM TET ON	BM CML		Colon Tet ON	Colon CML	Ileum Tet ON	Ileum CML	MLN Tet ON	MLN CML	Spleen Tet ON	Spleen CML	BM TET ON	BM CML		Colon			Ileum				Colon				Ileum					Colon				Ileum
0.9	2.7	1	164.1	1	157.3	1	7.54	0.157127	0.219151		1	2.5	1	5.9	1	2.6	37.38	3.2	1	2.91752		Tet ON	Isotype	anti IL9	Tet ON	Isotype	anti IL9		FVB	Tet ON	Isotype	anti IL9	FVB	Tet ON	Isotype	anti IL9		FVB	Tet ON	Isotype	anti IL9	FVB	Tet ON	Isotype	anti IL9
0.7	76	1.19	113.4	0.62	140.16	0.449	0.61	0.327598	0.972655		0.8	2	1.2	5.7	1	1.58	17.6	2.3	1.52528	0.81388		0	1.2	0	6.8	8.9	30.6		990	845	96500	1745	20650000	21950000	222000000	89500000		3785	101000	337000	157000	1190000	1390000	8550000	4000000
0.7	80	0.21	300	0.38	55.72	0.678	0	0.163799	0.817902		1	1.6	2	6.5	2.19	2.4	27.9	1	1.28288	1.6959		0	2.9	0.2	21.4	8	14.5		540	1400	13500	1050	14300000	21900000	151000000	98000000		5800	16700	216000	27850	1000000	1115000	4825000	4335000
1	60	1	393.1	1	194.997	0.424	0.4	2.08493	3.53081		1	1.4	3.2	3.99	0.381565	1	33.0484	4.8	1.59334	0.896301		0	2.1	0	7.5	19.5	20.9		419.5	635	65500	3225	16050000	17650000	105500000	91500000		7400	73500	222000	88000	855000	1525000	4510000	3925000
1	31.5	0.4	40.33		73.849			0.076947	1		1	1.57	1	6.74064	0.82932	0.598739	20.1494	4.5948	0.9215	1.34915		0	0.6	0	10.1	16.5	14.6			473	30250	1095		46650000	114500000	57500000			62500	750000	47150		1650000	5200000	1900000
0.84	29	0.34	238.07					2.9	2.92817			0.93181	2.90857	33.84		0.913831	32.5709	3.05683				0	1.9	0	7.7	28	14			1190	264000	2755		23400000	74500000	96000000			137000	1490000	162000		1620000	6950000	2330000
1.252	13.25	1	107.73									1.06486		5.50702				1				0	1	0	11.7	23.7	36.4			755	176000	57500		21900000	123000000	72500000			154000	1220000	730000		1730000	6850000	3710000
0.355		0.1	62.37									1.03369		21.1928				10.4919				0	0.8	0.1	7.4	22.2	14.4			182	197000	7650		20400000	183000000	45800000			94000	1860000	1280000		1680000	2230000	2760000
1		0.06												8.59264								0	2	0	7.4	26.8	24.2			473.5	78500	2405		21500000	160000000	99500000			53000	995000	119000		1870000	3520000	5750000
0.371														24.1493											10.6	36	27.4286			5900	206000	2115		37700000	82000000	59500000			108000	1420000	192000		2190000	4090000	3530000
																									10.5	36				1200	174500	2300		28800000	80500000	55000000			200000	1240000	283000		2210000	4910000	3930000
																									9.8	38.9				249	105500	3175		25300000	90000000				110000	1330000	565000		2440000	6500000
																									7.8	32.1				159	276500			31000000	91000000				126000	1090000			3030000	5750000
																														301									33400				2230000
																														11200									43400				2010000
																														9000									143000				2550000
																																							187000

## Sheet: Figure 3
Fig 3G
Histamine		1-methylhistamine		1-methyl-4-imidazoleacetate
FVB SYN	CML	FVB SYN	CML	FVB SYN	CML
0.019084	2.74026	0.076216	0.945729	0.07831	1.14585
0.034743	3.84042	0.154945	1.05427	0.078238	1.10259
0.005198	3.07477	0.049168	1.51051	0.076822	0.814319
0.037319	2.15447	0.11727	1.27527	0.0529	0.974986
0.01836	3.33899	0.09988	1.20829	0.061666	1.02501
0.01068	4.30524	0.082324	1.29408	0.043409	1.30357
0.02302	3.91681	0.113997	1.82381	0.051837	1.35771
0.036381		0.08752		0.037966

## Sheet: Figure 4
Fig4A			Fig4B				Fig4C				Fig4D				Fig4E					Fig4G							Fig4I			Fig4J			Fig4K				Fig4L							Fig4M
FVB SYN	CML		Tet ON	Isotype	anti IL9		Tet ON	Isotype	anti IL9		Tet ON	Isotype	anti IL9		IEC Tet ON	LP Tet ON	IEC CML	LP CML		Small Intestine			Colon				Tet ON	CML		FVB Syn	CML		Tet ON	Isotype	anti IL9		DCLK-1			IL-25				DCLK-1			IL-25
0.200386	3.2186		1	330.842	128.89		84	718.44	353.4		0.752623	0.156041	0.466516		0.010896	0.121582	4.56306			Tet ON	Isotype	anti IL9	Tet ON	Isotype	anti IL9		9	22		0.905888	1.26138		1.00696	3.73213	2.15846		D7	D14	D21	D7	D14	D21		Tet ON	Isotype	anti IL9	Tet ON	Isotype	anti IL9
0.403879	1.81747		0.547147	337.794	188.707		1	1074.65	409.3		1	0.353553	0.244855		0.018972	0.103665	4.85678	0.752623		15.1	22	20	3	2.9	3.2		10	17		1.31043	1.13476		1	3.86375	2.01391		1	2.80889	3.65533	1.71713	3.53081	1.65864		0.602904	2.07053	1.85318	1	2.94854	1.75321
0.152214	2.18164		0.812252	390.722	171.255		0.52	813.13	294.2		0.852635	0.31864	1.32869		0.00085	0.000233	1.62451	0.615572		15	24.1	20.5	3.5	3.3	3		9	22		0.530979	0.987797		1.04972	2.75108	2.36198		0.870551	4.40762	6.72717	1	1.70527	1.85318		1	4.10296	3.18215	0.806642	2.82843	1.07177
0.22674	1.4326		1.41421	352.139	212.306		0.578344	722.6	172.446		0.444421	0.411796	0.907519				2.12874	0.090873		13.2	22.1	22	3.4	4.1	2.8		10	25		0.752378	1.13487		0.882703	3.89062	1.18921		1.65864	1.70527	4.89056	0.558644	1.89211	4.40762		0.574349	2.18859	1.51572	0.628507	2.88786	1.51572
0.259579	3.04497		0.607097	1438.15	215.269		1	467.882	192.672		0.574349	0.236514	0.408951				3.22657	0.111105		17	22.2	20.5	3.3	3.1	3.5		9	17		0.746621	1.20509		0.607097	2.46229	1.45397		0.363493	1.58008	2.88786	1.09429	4.56306	1.69349		1.1019	4.85678	2.2974	1.91853	1.98619	0.45376
0.272222	3.41468		0.768438	458.253	286.026		0.371131	765.363	158.683		0.594604	0.222211					1.51572	0.036398		16	23.5	19.5	3.5	3.5	3.1		8	16		0.782936	1.44781		1.81504	7.94474	2		1.43396	2.2974	4.85678	1.97246	1.91853	3.01049		0.678302	2.65737	1.08674	4.78991	4.11245	7.83536
0.308786	3.29235			873.098	592.224		0.384219	982.287	210.839			0.176777						0.096055		16.3	21.5	17.7	3.3	3.5	2.8		6	33		1.08933	1.05734		8.69388	9.91766	1.30134		1.79005	1.39474	8.57419	1	0.933033	4.05584		0.447513	2.04202	1.54757	3.4822	4.40762	3.43426
0.283616				474.413	240.518			955.426				0.29937					1	0.027394		15.3	22.5	20	3.2	3.8	3		4	26		0.933298			3.43426	10.7034			1.50525	1.89211	7.83536	3.38698	2.49666	4.99332		0.668964	4.50023	2.44528	4.65893	10.7779	1.86607
																	2.26577	0.038473		16.7			3.5				9	21									1.23971	2.09943	6.72717	2.80889	0.959264	8.75435		1.19748	5.16941	1.70527	1.1487	10.7779	4.99332
																											5	20																1.79005	4.19887	1.84038	0.582367	2.44528	2.86791
																											8	40																0.615572	4.99332	1.48452	0.615572	2.69447	1.28343
																											6	29																0.732043	3.50642	1.97246		2.44528	1.55833
																											7	16																0.692555	4.43828	1.90528		4.31691	0.768438
																											10	24																0.864537	3.53081	2.44528		2.71321	0.659754
																											5	41
																											7	28
																											9	30
																											7	48
																											13	19
																											12	17

## Sheet: Figure 5
Fig5A											Fig5B							Fig5C									Fig5D									Fig5E				Fig5F				Fig5G				Fig5H
Colon Tet ON	Colon CML	Ileum Tet ON	Ileum CML	MLN Tet ON	MLN CML	Spleen Tet ON	Spleen CML	BM TET ON	BM CML		Colon			Ileum				Colon				Ileum					Colon				Ileum					Tet ON	Isotype	anti IL13		Tet ON	Isotype	anti IL13		Tet ON	Isotype	anti IL13		DCLK-1
0.654	13.95	1	212.93	4	74.4	1	3.97237	1	42.8137		Tet On	Isotype	anti IL13	Tet On	Isotype	anti IL13		FVB	Tet ON	Isotype	anti IL13	FVB	Tet ON	Isotype	anti IL13		FVB	Tet ON	Isotype	anti IL13	FVB	Tet ON	Isotype	anti IL13		0.61132	855.13	760.076		0.25	321.795	519.147		0.773782	0.812252	0.271684		Tet ON	Isotype
1	15.96	2.06719	296.72	1	22.4	0.456916	7.72749	0.823591	56.493		0	6.6	10.8	9.6	26.1	29.9		10900	10900	61500	43500	126000000	209000000	855000000	190000000		8200	39500	705000	1400000	3670000	4190000	7400000	3300000		1.17284	754.826	837.532		0.275476	170.072	292.036		1	0.426317	0.615572		1	2.51403
1.291	9.07	1.7312	385.47	0.988	38.1	0.852635	13.9288	0.038473	39.6707		0	8.6	5.1	5.9	28.3	25.8		990	12000	81000	21900	20650000	205000000	545000000	404000000		5800	32700	1280000	880000	1190000	4980000	5450000	6700000		1.50525	413.001	448.822		1.47427	512	556.408			2.31338	0.554785		1.25701	2.15846
1	6.95841	1	234.385	1	12.24	0.668964	7.01285	0.11908	20.8215		0	1.6	5.6	10.4	20.7	37.6		540	44100	106000	16500	16050000	197000000	1510000000	265000000		7400	129000	1340000	740000	1000000	2540000	9600000	3570000		0.598739	216.767	202.251		0.291183	1038.3	340.144		1.03527	1.58008	1.33793		0.376312	2.26577
	12.4603		44.6969		20.04			0.045123	85.0359		0	23.7	22.3	8.8	42.5	26.7			41500	173000	16600		142000000	1050000000	165000000			176000	1140000	580000		1160000	2730000	1680000		1	112.206	282.088		0.473029	955.426	765.363		1.75321	1.12506	2.12874		0.246558	3.13834
	13.6377		62.3437						27.0958		0	12	20.1	13.9	41.3	50			3830	337000	12600		141000000	740000000	186000000			5000	5550000	3570000		2250000	5750000	2480000		0.325335	187.403	572.051		1.22264	522.758	1128.35		0.510506	1.84038	0.795536		0.248273	1.70527
			109.791						22.4711		0	17.2	19.5	11.4	44.4	37.7			3910	195000	12900		179000000	437000000	179000000			14500	1200000	2740000		2770000	5550000	8200000		0.447513				0.726986		541.193			1.47427	0.668964		0.30566	1.10957
											0	5	28.5	11.6	39.6	43.5				202000	5550			1180000000	139000000				4100000	1270000			15300000	3390000						1						0.376312		1.72907	2.23457
											0			10.7							8450				156000000					665000				4240000														1.54757	11.3924
																																																2.92817	10.4832
																																																4.65893	12.6407

[truncated: 31 more columns]

## Sheet: Figure 6
Fig6A					Fig6B				Fig6E							Fig6H							Fig6I					Fig6J					Fig6K					Fig6L					Fig6M					Fig6N
Tet IEC	Tet LP	CML IEC	CML LP		TCR+CD4+	TCR+CD4-	TCR-CD4-		Ileum			Colon				Ileum			Colon				MLN		Colon			Ileum		Colon			Ileum		Colon			Ileum		Colon			Ileum		Colon			Ileum
0.037163	0.650671	1	27.8576		1.04972	0.376312	5.93809		Tet ON	isotype	anti CD4	Tet ON	isotype	anti CD4		TH2	ILC2	Other T cells	TH2	ILC2	Other T cells		Tet On	CML	Tet On	CML		Tet On	CML	Tet On	CML		Tet On	CML	Tet On	CML		Tet On	CML	Tet On	CML		Tet On	CML	Tet On	CML		Tet On	CML
0.234881	0.395021	0.535887	3.605		1.31039	0.624165	2.54912		0.712025	82.7106	97.0059	1	9.84915	16.2233		91.6667	0	0	100	0	0		1.66	4.96	3.2	4.73		1.55833	6.23332	1	2.05623		1.48452	1.52626	0.628507	0.420448		1	58.4852	0.946058	5.09824		0.493116	4.05584	0.712025	0.619854		1	1.1019
0.784584	1.53687	1.52626	2.82843		0.064257	0.052922	3.22657		1	340.144	519.147	1.06437	29.0406	135.298		85.7143	14.2857	0	100	0	0		1.71	4.45	2.73	6.5		1.17284	8.45614	0.812252	1.48452		1.07923	0.993092	0.628507	0.473029		0.213159	12.3805	1	11.0043		0.61132	15.3482	1	3.09513		0.48971	1.05702
		1.46409	16.6794		1		1.75321		2.80889	290.018	333.144	0.441351	16.2233	91.1392		90	0	10	100	0	0		5.01	4.72	2.3	3.66		1.27456	6.45313	1.21419	1.94531		1.49485	2.75108	1.03527	0.406126		0.084788	12.2101	0.664343	6.63456		0.460094	8.81524	0.888843	1.59107		1.18921	1.1019
		0.45376	9.18959		0.649169		5.22948			166.572	352.139	3.78423	33.1285	149.086		100	0	0	90.9091	9.09091	0		4.1	7.68	3.29	6.34		1	13.6422	1.02101	2.07053		1.40444	2.86791	1	0.562529		0.716978	9.18959	0.441351	7.06162		1	5.16941	1.87905	0.570382		0.913831	2.92817
		1.17284	2.01391		0.835088				4.34694	111.43	141.044	2.51403	16	41.6429					80	6.66667	0		3.91	5.01	7.45	2.21		1.7411	6.72717	1.3566	4.59479		1	1.61328	1.09429	1		0.166086	14.9285	0.264255	15.6707		0.277392	2.8481	0.702222	1.41421		0.213159	1.27456
		1.95884	16.6794						2.34567	173.645	98.36		4.69134	50.9143					100	0	0		1.56	7.98	5.19	3.06		2.05623	7.6211	1.23114	7.31065		1.28343	2.65737	1.23971	0.959264		0.441351	22.0087	0.768438	14.9285		0.295248	4.25748	0.80107	1.69349		0.444421	1.11729
										34.0598	77.1717		51.2685	16									1.32	5.15	6.51	3.45		1.64718	8.75435	0.876606	3.89062		1.10957	2.20381	1.12506	0.858565		0.196146	18.7654	0.31864	17.5087		0.368567	3.34035	1.07177	0.476319		0.353553	0.806642
										259.574	32.4467		44.6318	64.4452									1.59	4.25	3.2	2.37		1.81504	5.9794	1.25701	2.07053		1.48452	2.82843	1.31951	0.441351		0.566442	13.4543	0.907519	11.3924		0.392292	4.25748	1.49485	1.19748		0.476319	0.395021
										146.018	86.8227		9.98664	43.7133										5.84	8.29	9.46
											64.8934			74.543										4.51	2.9	7.76
																								4.22	2.82	13.7
																									2.6	9.32
																									3.28	7.3
																										5.22
																										6.53
																										6.76
																										3.04
																										8.88
																										4.76
[truncated: 2 more columns]

## Sheet: Figure 7
Fig7A			Fig7B							Fig7C																					Fig7D											Fig7G					Fig7H
Tet ON	CML		Macrophages		Neutrophils		DCs			IL6				IFNɣ				TNF⍺				IL22				GMCSF					5-HETE		12-HETE		glycerophosphoinositol		glycerophosphoserine		Mead acid			Ileum		Colon			Ileum		Colon
2	5		Tet ON	CML	Tet ON	CML	Tet ON	CML		Ileum		Colon		Ileum		Colon		Ileum		Colon		Ileum		Colon		Ileum		Colon			FVB Syn	CML	FVB Syn	CML	FVB Syn	CML	FVB Syn	CML	FVB Syn	CML		Tet ON	CML	Tet ON	CML		Tet ON	CML	Tet ON
4	4		0.05247	1.3125	0.28438	6.1812	0.161063	0.72072		Tet ON	CML	Tet ON	CML	Tet ON	CML	Tet ON	CML	Tet ON	CML	Tet ON	CML	Tet ON	CML	Tet ON	CML	Tet ON	CML	Tet ON	CML		0.473936	1.539	0.368585	3.14993	0.03112	1.45613	0.018938	1.15633	0.050601	0.455277		0.336472	1.06582	0.339811	1.12661		1	1.32869	1
3	3		0.07245	2.81547	0.517752	1.62628	0.16686	0.396111		0.323088	31.3414	2.80889	26.7228	3.73213	2.49666	2.58471	8	1	3.91768	1	2.92817	1	19.72	3.24901	8.39773	2.63902	5.65685	1.97246	1.49485		0.3165	1.19685	0.31836	1.58773	0.02449	1.03411	0.020533	1.15409	0.050601	1.1606		0.385985	1.15094	0.0806713	1.10864		0.742262	1.7411	1.47427
4	5		1.47	3.2232	1.00926	10.673	0.433846	0.387872		1	54.9482	1.31951	13.4543	3.31728	4.85678	2.21914	8.05564	1.40444	1.53687	1.33793	4.99332	8.06	21.4	1.07923	3.89062	0.97942	7.26015	1	1.72907		0.204827	0.974368	0.309651	1.8079	0.027014	1.07781	0.016055	1.20151	0.050601	1.03816		0.144099	1.30566	0	1.46191		1.10957	3.605	0.721965
3	5		0.2059	0.8961	0.61696	14.736	0.274261	0.1491		0.632878	66.7178	2.18859	3.41054	6.45313	4.46915	1.65864	4.72397	1.16473	1.25701	1.68179	9.12611	2.44	21.99	1.27456	38.3193	1	6.06287	1.69349	1.50525		0.292164	1.19578	0.279335	1.70103	0.029161	1.00288	0.017612	1.08045	0.050601	1.05821		0.219791	1.03536		1.11873		1.65864	2.65737	0.784584
3	3		0.077744	0.254475	0.50622	3.18864	0.403062	0.480525		0.659754	33.3589	2.94854	2.14355	0.435275	0.692555	2.86791	2.12874	2.62079	1.65864	1.65864	3.01049	1.57	30.56	1	16.5642	1.94531	9.64646	1.19748	1		0.171914	1.06684	0.23654	2.1104	0.030702	1.32394	0.016884	1.05643	0.050601	0.965006		0.223256			1.20628		0.712025	0.702222	1.23971
4	6		0.10282	2.6	0.48827	9.5368	0.232806	1.73696		1.32869	54.9482	1.31039	1.16473	2.53151	1.24833	1.18921	5.6962	3.43426	2.47941	1.64718	4.99332	1	48.77	4.08405	21.259	0.406126	2.53151	0.590496	2.17347		0.300559	1.04015	0.292217	2.42192	0.023669	1.45613	0.020663	1.23346	0.050601	0.990026		0.286045					0.726986	1.53687	1.52626
3	3			0.534114		1.06555		2.1539		2.26577	18.3792	1.02811	1.89211	1	0.895025	2.11404	2.25012	2.36198	1.95884	1.36604	4.53154	3.21	39.01	4.72397	4.72397	0.697372	2.8481	1.18921	2.8481		0.220888	1.43447	0.232191	2.58698	0.022938	1.04546	0.015683	1.14371	0.050601	1.13585							0.835088	1.1019	1.58008
				0.15525		1.17656		1.37085		1.61328	39.6707	1	14.0257	1.34723	1.08674	1.44393	2.62079	3.11666	1.62451	2.36198	0.00064	4.99		2.71321	19.4271	0.602904	3.45815	0.959264	1.61328		0.19795		0.267431		0.019775		0.020977		0.050601								0.812252	0.795536	1.77768
				0.691236		0.9875		1.02753		1.51572	56.8859	1.23114	20.8215			1	4.82323	1.93187		1.61328	3.63008				38.8542	0.574349	1.68179	1.94531	1.68179																		0.339151	1.10957
												1.94531	5.31474			2.31338	3.91768			1.04972	2.31338				46.8507																						0.19751	0.913831
												1.01396	4.28709			2.23457				1.18099	5.54044				12.2101																						0.482968	0.888843
												1.51572				5.35171				1.40444																												1.02811
												1.62451								2.49666
[truncated: 13 more columns]

## Sheet: Figure 8
Fig8B					Fig8C					Fig8E					Fig8G							Fig8H							Fig8I							Fig8J							Fig8K
Ileum		Colon			Ileum		Colon			Ileum		Colon			Ileum			Colon				Ileum			Colon				Ileum			Colon				Ileum			Colon				Ileum			Colon
Tet ON	CML	Tet ON	CML		Tet ON	CML	Tet ON	CML		Tet ON	CML	Tet ON	CML		Tet ON	Isotype	anti IL9	Tet ON	Isotype	anti IL9		Tet ON	Isotype	anti IL9	Tet ON	Isotype	anti IL9		Tet ON	Isotype	anti IL9	Tet ON	Isotype	anti IL9		Tet ON	Isotype	anti IL9	Tet ON	Isotype	anti IL9		Tet ON	Isotype	anti IL9	Tet ON	Isotype	anti IL9
0	0.948601	0	0.981452		0	0	0.0355304	0.0131655		0	1.57803	0	1.30765		0.143747	0.389341	0.336007	0.218735	0.256377	0.0770003		0.201522	1.30421	0.641379	0	0.256377	0.504576		0	0.280224	0.922032	0.339811	1.12661	0.154134		0.255962	0.213005	0.54834	0.281966	0.35784	0.3173		0	1.25166	0.775727	0	0.268196	0.0613522
0	0.925468	0	1.34209		0	0.175792	0	0.0443124		0	1.51137	0	1.29691		0.249837	0.249755	0.341756	0.358909	0.297107	0.136588		0.135716	1.41122	0.728783	0	1.04866	0.530552		0	0.908178	0.318764	0.0806713	1.10864	0.950225		0.357189	0.399247	0.421809	0.183628	0.283332	0.248814		0	1.54037	0.573252	0	0.975345	0.0683795
0	0.443198	0	0.890633		0.0109767	0.194046	0	0.335984		0	1.29773	0	1.2837		0.361031	0.418614	0.327428	0.251921	0.42639	0.159987		0.158644	0.82844	1.46008	0	1.00758	0.159859		0	0.399743	1.00058	0	1.46191	0.150054		0.15592	0.663671	0.604391	0	0.440424	0.243927		0	0.658631	0.979145	0	1.03552	0
0	1.02786	0	1.26916		0	0.457663	0.0390778	0.378321		0	1.27911	0	0.801107			0.448906	0.48607		0.229012	0.317339			1.38512	0.308199		1.44387	0.244765		0	0.261469	0.144902		1.11873	0.159622		0.277885	0.516194	0.567701		0.35661	0.232643			1.51584	0.461752		1.42295	0.143772
0	0.177425	0	1.07689		0.0206148	0.365968	0	0.4696		0	1.5016	0	1.07896			0.421659	0.189942		0.285571	0.0818795			1.39134	0.733554		1.25358	0.226612		0				1.20628	0.189133		0.344313				0.331589	0.165828			1.50373	0.67749		1.25358	0
0	0.50611	0	0.379044		0	0.533969	0.0136957	0.298429		0	1.45513	0	1.11856				0.252164							0					0							0.12743									0.728471
	0.481712		0.150157			0.252467		0.243577		0	1.52098	0	1.66326
	0.818007		0.830517			0.521036		0.958055			1.52365		1.62249
											1.24272		0.645936
[truncated: 18 more columns]

## Sheet: Supp Figure 1
SFig1B				SFig1C					SFig1D					SFig1E			SFig1G
Day	Tet ON	CML		Day 21		Day 37			Day 21		Day 37			Tet ON	CML		Tet ON	CML
0	100	100		Tet ON	CML	Tet ON	CML		Tet ON	CML	Tet ON	CML		113	198		23.3268	29.2151
4	94	97		4.1	4.2	3.8	13.8		1.8	2.4	1	11.2		92	168		13.0449	60.0702
11	101	100		3.4	3.8	3.5	8.4		1.6	2.5	1.7	7.9		87	217		16.0633	65.1876
14	108	102		4.3	6.5	3.2	9.6		1.5	3.7	1.4	11.1		88	131		18.1467	64.638
18	112	92		3.2	2.5	4.3	10.5			1.3	1.2	8.1		106	125		30.3834	56.7196
21	112	88		1.6	5.6	4.1	10.1		0.8	4	1.3	10.4		121	158		30.9469	70.1061
25	114	89		3.2	9.1	4.7	5.9		1.4	6.1	1.2	6.2		105	183		15.6559	80.5963
28	115	95		2.3	3.5	6.7	16.1		1.2	2.4	1.2	7.2		92	209			81.8522
35	115	92		2.7	5.3	2.6	6.4		1.8	3.7	1.2	7.4		97	154			64.4744
														91	126			45.0878
															211
															146

## Sheet: Supp Figure 3
SFig3A					SFig3B										SFig3C										SFig3D				SFig3E
Day	Tet ON	Isotype	anti IL9		Day 21			Day 37			Day 52				Day 21			Day 37			Day 52				Tet ON	Isotype	anti IL9		Tet ON	Isotype	anti IL9
0	100	100	100		Tet ON	Isotype	anti IL9	Tet ON	Isotype	anti IL9	Tet ON	Isotype	anti IL9		Tet ON	Isotype	anti IL9	Tet ON	Isotype	anti IL9	Tet ON	Isotype	anti IL9		112	380	371		1.27759	84.6558	267.886
4	90	94	94		2.3	5	12.3	5.8	15.7	16.1	7.4	15.5	45.7		1.3	5	13.7	1	8.8	8.1	1.8	10.9	29.5		102	260	401		1.70948	49.9988	323.35
11	102	95	95		2.1	8.4	10.8	4.2	11.4	22.7	7.3	9.4	25.4		1.6	7.2	11	1.8	4.3	13.6	2.7	8.9	18		99	179	204		3.02806	161.01	819.098
14	102	93	93		2.2	4.6	4.8	5.3	10.2	38.5	5.5	9.9	25.4		1.1	5.2	12	2.6	13.8	7.5	2.2	11.3	17.4		82	132	180		24.7183	79.5989	392.559
18	105	87	88		1.8	5.3	16.1	4.5	15.8	32.2	5.7	13.3	40.9		1.3	7.8	17.4	1.1	5	15.1	1.4	9.4	21		83	148	178		35.0036	75.6923	576.966
21	107	86	83		2.7	4.6	18.2	4.2	18.1	28.1	5.7	18.4	46.7		0.8	4	3.7	1.3	10.4	20.2	1.8	8	22.6			140	223		24.2177	61.5122	602.987
25	106	89	81		2.6	5	16.2	5.2	9.2		7.2	15.5	28.1		1.4	6.1	1.7	1.2	6.2	11	1.8	12.2	41.4			148	276			78.0134	344.951
28	108	92	80		2.6	4.6	6.4	4.2	13.4		6.3	18.9	27.2		1.2	2.4	1.8	1.2	7.2	24.6	1.7	8.6	19.6			200	228			34.2522	285.526
35	108	92	82					6.2	11.4		4.1	11.3	24.4		1.8	3.7	0.9	1.2	7.4	22.2	1.1	7	37			204	221			92.9958	255.237
39	107	93	80																								263			73.6794	140.984
46	109	93	79																											121.951	605.457
53	109	92	79

[truncated: 3 more sheets: Supp Figure 4, Supp Figure 5, Supp Figure 7]
